# Supplementary material for: Reducing greenhouse gas emissions of Amazon hydropower with strategic dam planning
Source: Nat Commun. 2019 Sep 19;10:4281. doi: 10.1038/s41467-019-12179-5 (PMC6753097; doi:10.1038/s41467-019-12179-5)
Supplement: Supplementary file 3 — Source Data [file 41467_2019_12179_MOESM3_ESM.xlsx]

## Sheet: Metadata
VARIABLE	DESCRIPTION
dam_name	Name of the dam
country	Country where the dam is located
region	Lowland or upland, based on a 500 m a.s.l elevation cutoff
status	Proposed or existing
elevation	Elevation above sea level, in meters
c_intensity_20y_mean	Mean bootstrapped carbon intensity, in kg CO2eq MWh-1, for a 20-year GWP
c_intensity_20y_lower_ci	Lower bound (2.5% CI) of bootstrapped carbon intensity, in kg CO2eq MWh-1, for a 20-year GWP
c_intensity_20y_upper_ci	Upper bound (97.5% CI) of bootstrapped carbon intensity, in kg CO2eq MWh-1, for a 20-year GWP
c_intensity_100y_mean	Mean bootstrapped carbon intensity, in kg CO2eq MWh-1, for a 100-year GWP
c_intensity_100y_lower_ci	Lower bound (2.5% CI) of bootstrapped carbon intensity, in kg CO2eq MWh-1, for a 100-year GWP
c_intensity_100y_upper_ci	Upper bound (97.5% CI) of bootstrapped carbon intensity, in kg CO2eq MWh-1, for a 100-year GWP
capacity	Installed capacity, in MW
ghg_flux_20y	Total GHG flux, in teragrams of CO2eq, over a 20-year time horizon
ghg_flux_100y	Total GHG flux, in teragrams of CO2eq, over a 100-year time horizon
optimality	Pareto-optimal or sub-optimal solution
power_density	Ratio of electricity generation capacity to unit flooded area, in MW km-2
river_order	Strahler river order of the river segment where the dam is located
ghg_flux_y_20y	Total GHG flux, in teragrams of CO2eq per year, for a 20-year GWP
ghg_flux_y_100y	Total GHG flux, in teragrams of CO2eq per year, for a 100-year GWP
ln_flooded_area_observed	Natural log of observed flooded area (km2)
ln_capacity	Natural log of installed capacity (MW)
ln_dam_watershed_area	Natural log of dam watershed area (km2)
ln_elevation	Natural log of elevation (m a.s.l.)
ln_flooded_area_predicted	Natural log of predicted flooded area (km2)
net_co2	fraction of gross CO2 emissions that are considered net (anthropogenic)
net_ch4	fraction of gross CH4 emissions that are considered net (anthropogenic)

## Sheet: Bootstrap input data
Reservoir-CH4-tropical-and-subtropical *	tropical-and-subtropical-CH4-ebullitive-plus-diffusive-flux mg CH4-C m-2 d-1 *	Reservoir-CO2-tropical-and-subtropical *	tropical-and-subtropical-CO2-flux mg CO2-C m-2 d-1 *	Reservoir-CH4-world **	world-CH4-ebullitive-plus-diffusive-flux mg CH4-C m-2 d-1 **	Reservoir-CO2-world **	world-CO2-ebullitive-plus-diffusive-flux mg CO2-C m-2 d-1 **	Reservoir-CH4-tropical **	tropical-CH4-ebullitive-plus-diffusive-flux mg CH4-C m-2 d-1 **	Reservoir-CO2-tropical **	tropical-CO2-ebullitive-plus-diffusive-flux mg CO2-C m-2 d-1 **
Balbina	36.1	Baihua	344.063	Allatoona	10.38	Acton Reservoir	31.8	Balbina	36.1	Balbina	2356		* input data for tropical + subtropical used in our main analysis
Barra Bonita	15.67	Balbina	2356	Balbina	36.1	Al-Wihdeh	1445.45	Cahora Bassa	1.4	Cahora Bassa	-356		** input data from tropical dams only and dams in all climate zones used in our sensitivity analysis (Extended Data Figure 6)
Cahora Bassa	1.4	Baoshan	-80.1388	Barra Bonita	15.67	Alamo Lake	-199.22	Corumbá	228.6	Corumbá	475.09
Corumbá	228.6	Barra Bonita	1061.7	Cahora Bassa	1.4	Allatoona	446.38	Curua-Una	42.5	Curua-Una	791.634
Curua-Una	42.5	Cahora Bassa	-356	Cle Elum	1.31	Alouette Lake	-111	Ecological Station of Seridó	28	Ecological Station of Seridó	510
Ecological Station of Seridó	28	Corumbá	475.09	Corumbá	228.6	Angerman	30.8	Gatun	402.48	Gatun	608.5
Funil	57.6	Curua-Una	791.634	Curua-Una	42.5	Apache Lake	-252	Itezhi Tezhi	25.8	Itezhi Tezhi	737
Furnas	21.7	Ecological Station of Seridó	510	Douglas	5.7	Arivaca Lake	11.46	Itumbiara	39.4	Itumbiara	172.118
Gatun	402.48	Funil	-328.3	Eastmain 1	6.12	Arrow-Lower	-281.5	Kafue Gorge	25.8	Kafue Gorge	737
Gold Creek Reservoir	582.326	Furnas	120.6	Ecological Station of Seridó	28	Arrow-Narrows	44.7	Kariba	10.095	Kariba	-141
Itaipu	6.375	Gatun	608.5	ELA High C Reservoir	3.69	Arrow-Upper	283.4	Manimuthar	0.48044	Manimuthar	-169.715
Itezhi Tezhi	25.8	Hongfeng	157.527	ELA Lake 979	49.125	Baihua	344.063	Manso	94.45	Manso	495.2
Itumbiara	39.4	Hongjiadu	65.4997	ELA Low C Reservoir	4.37	Baker Reservoir	223.79	Miranda	118.55	Miranda	1143.9
Kafue Gorge	25.8	Hongyan	269.204	ELA Medium C Reservoir	2.77	Balbina	2356	Nam Leuk	58.8	Nam Leuk	-192.176
Kariba	10.095	Itaipu	46.5	Emigrant	8.36	Baoshan	-80.1388	Nam Ngum	3.6	Nam Ngum	37.2341
L.C.B. de Carvalho	6.6225	Itezhi Tezhi	737	Fontana	4.38	Barra Bonita	1061.7	Nam Theun 2	163.2	Oyun	54.6
Little Nerang Dam	258.3	Itumbiara	172.118	Foster	41.7	Bartlett Lake	97.98	Palar-Porunthalar	34.2313	Palar-Porunthalar	36.033
Manimuthar	0.48044	Kafue Gorge	737	Funil	57.6	Baskatong (Mercier)	316.6	Pampulha	591.34	Parapalar	16.4551
Manso	94.45	Kariba	-141	Furnas	21.7	Bersimis	407.7	Parapalar	8.04737	Petit Saut	1245.66
Mascarenhas de Moraes	14.5	L.C.B. de Carvalho	447.8	Gatun	402.48	Bill Evans	86.78	Petit Saut	106.8	Samuel	1966.4
Miranda	118.55	Liyutan	-130.272	Gold Creek Reservoir	582.326	Bornos	498	Samuel	59.7	Serra da Mesa	671.77
Nam Leuk	58.8	Manimuthar	-169.715	Guntersville	4.02	Brantley Lake	-63.86	Serra da Mesa	83.64	Thirparappu	205.268
Nam Ngum	3.6	Manso	495.2	Hartwell	17.09	Brisay/Caniapiscau	182.5	Thirparappu	90.08	Três Marias	255.7
Nam Theun 2	163.2	Mascarenhas de Moraes	299.5	Itaipu	6.375	Bunch Reservoir	39.85	Três Marias	147.16	Tucurui	2636.4
Okhla	87	Miranda	1143.9	Itezhi Tezhi	25.8	Buntzen	384.8	Tucurui	55.08	Vettaru	562.475
Palar-Porunthalar	34.2313	Nam Leuk	-192.176	Itumbiara	39.4	Burr Oak Reservoir	91.3	Vettaru	41.1977	Xingó	2159.6
Pampulha	591.34	Nam Ngum	37.2341	JC Boyle	360.76	Cabonga	376.6	Xingó	30.06
Parapalar	8.04737	Oyun	54.6	Kachess	1.99	Cahora Bassa	-356
Petit Saut	106.8	Palar-Porunthalar	36.033	Kafue Gorge	25.8	Caniapiscau	182.455
Samuel	59.7	Parapalar	16.4551	Kariba	10.095	Cat Arm	615.5
Segredo	6.59	Petit Saut	1245.66	Keechelus	0.74	Chippewa Lake	106.4
Serra da Mesa	83.64	Ribeirão das Lages	22.1	Keno	242.79	Cochiti Lake	433.12
Thirparappu	90.08	Samuel	1966.4	L.C.B. de Carvalho	6.6225	Conchas Lake	358.34
Três Marias	147.16	Segredo	667.5	Lacamas Lake	66.27	Corumbá	475.09
Tucurui	55.08	Serra da Mesa	671.77	Laforge-1	13	Curua-Una	791.634
Vettaru	41.1977	Shuibuya	212.874	Lisdorf	88.76	Danjiangkou	138.167
Wilcza Wola	181.26	Thirparappu	205.268	Little Nerang Dam	258.3	Day Lake	190.9
Xingó	30.06	Três Marias	255.7	Lokka	76.6	Deer Creek Reservoir	-78.87
		Tsengwen	23.1994	Mainskaya	0.43125	Douglas	1056.27
		Tucurui	2636.4	Manimuthar	0.48044	Duncan Lake	-220.9
		Vettaru	562.475	Manso	94.45	Dworshak	-324.3
		Volta Grande	261.898	Mascarenhas de Moraes	14.5	Eagle Creek	528.893
		Wan'an	153.269	Mettlach	38.79	Eastmain 1	949.8
		Wilcza Wola	1098.36	Miranda	118.55	Eastmain-Opinica	940.9
		Wujiangdu	700.482	Nam Leuk	58.8	Ecological Station of Seridó	510
		Xin'anjiang	84.4946	Nam Ngum	3.6	ELA High C Reservoir	148
		Xingó	2159.6	Nam Theun 2	163.2	ELA Lake 979	872.7
		Xiuwen	564.607	Nielisz	1622.99	ELA Low C Reservoir	145.033
				Okhla	87	ELA Medium C Reservoir	153.733
				Palar-Porunthalar	34.2313	Elephant Butte Lake	300.2
				Pampulha	591.34	EOL	316.6
				Parapalar	8.04737	F.D. Roosevelt	-126
				Petit Saut	106.8	Fontana	178.81
				Porttipahta	2.49	Funil	-328.3
				Rehlingen	26.18	Furnas	120.6
				Robert-Bourassa (La Grande-2)	5	Gatun	608.5
				Rzeszów	1719.54	Gouin	181.4
				Saarbrucken	2.52	Grand Rapids	168.154
				Samuel	59.7	Great Falls	1569.3
				Sayano-Shushenkaya	0.529375	Great Lake	2.72727
				Segredo	6.59	Green Meadow Lake	-2.73
				Serra da Mesa	83.64	Green Valley	-32.8767
				Serrig	333.43	Gruyere	192.8
				Solina	0	Guadalacín	123
				Tehri	20.925	Gunlock Reservoir	271
				Thirparappu	90.08	Guntersville	308.84
				Three Gorges	4.79	Hartwell	257.06
				Três Marias	147.16	Hinds	574.091
				Tucurui	55.08	Hongfeng	157.527
				Vettaru	41.1977	Hongjiadu	65.4997
				Watts Bar	4.93	Hongyan	269.204
				Wilcza Wola	181.26	Horseshoe Lake Reservoir	341.4
				William H. Harsha Lake	176	Huntington Lake	140
				Wohlen	293.5	Itaipu	46.5
				Xingó	30.06	Itezhi Tezhi	737
						Itumbiara	172.118
						Jones Reservoir	-58.1
						Jordanelle Reservoir	-41.76
						Kafue Gorge	737
						Kariba	-141
						Kettle	144.132
						King Talal	190.909
						Kinsbasket	144.5
						Kootenay Lake	-38.7
						L.C.B. de Carvalho	447.8
						La Grande 1	454.6
						La Grande 3	329.6
						La Grande 4	321.3
						Lac Du Bonnet	940.1
						Lac St-Jean	403.6
						Laforge-1	477.7
						Laforge-2	227.2
						Lake Burbury	249.545
						Lake Darling	-16.4384
						Lake Gordon	175.091
						Lake Havasu	570.9
						Lake King William	28.3636
						Lake Lyman	203.9
						Lake Mead	314.9
						Lake Pedder	127.091
						Lake Plimsoll	313.909
						Lake Powell	224.6
						Lake Powell (Bullfrog Basin)	156.9
						Little Pine Lagoon	75.8182
						Liyutan	-130.272
						Ljungan	43.4
						Ljusnan/Voxnan	68.2
						Lokka	480.4
						Lower Charrette Lake	252.7
						Lower Enterprise Reservoir	89.79
						Lule	12.3
						Lungern	96.3
						Luzzone	686.2
						Macallister Lake	331.6
						Maelpaeg	375.3
						Maelpaeg (Granite Lake)	889.9
						Mainskaya	504
						Manic 1	832.9
						Manic 2	231.3
						Manic 3	83.5
						Manic 5	383.7
						Manicouagan	634.636
						Manimuthar	-169.715
						Manso	495.2
						Mascarenhas de Moraes	299.5
						McArthur Falls	96.088
						Meadowbank Lake	31.6364
						Millsite Reservoir	520.7
						Minersville Reservoir	49.9
						Miramar	-10.5
						Miranda	1143.9
						Moose Lake	354.5
						Morphy Lake	-93.06
						Murray	-21.06
						Nam Leuk	-192.176
						Nam Ngum	37.2341
						Navajo Lake	205.5
						Nelson Lake	193.6
						New Melones	-322.9
						Nihe	173.574
						Opinaca	514.1
						Oroville	280.7
						Otter Creek Reservoir	340
						Outaouais	349.6
						Outardes 3	23.2
						Outardes 4	596.5
						Oyun	54.6
						Palar-Porunthalar	36.033
						Parapalar	16.4551
						Parker Canyon Lake	190.2
						Patagonia Lake	612.1
						Pena Blanca Lake	41.5
						Péribonka	682.9
						Petit Saut	1245.66
						Pine Falls	928.4
						Pipmuacan	511.2
						Piute Reservoir	141.1
						Pleasant Lake	-139.2
						Pointe du Bois	846
						Porttipahta	496.35
						Poway	-84.24
						Prairie Rose	-16.4384
						Quail Creek Reservoir	103.7
						Red Indian	208.4
						Revelstoke	600
						Ribeirão das Lages	22.1
						Riviere-des-Prairies	180.165
						Robert Lake	186.9
						Robert-Bourassa (La Grande-2)	336
						Robertson	384
						Rockport Reservoir	421.4
						Roosevelt Lake	-125.7
						Ross Barnett Reservoir	321.41
						Rzeszów	1253.52
						Sainte-Marguerite 2	410.7
						Sainte-Marguerite 3	1661.8
						Samuel	1966.4
						Sandy	684.5
						Sayano-Shushenkaya	432.935
						Segredo	667.5
						Serra da Mesa	671.77
						Seven Mile	-199.4
						Seven Sisters Falls	1357.9
						Shannon Lagoon	24.8182
						Shasta	340
						Shuibuya	212.874
						Sihl	125.5
						Skellefte	24.5
						Skinnmuddselet	298.6
						Slave Falls	280.4
						Smallwood Reservoir	70.3636
						Solina	-36.3
						Stave Lake	164.2
						Tehri	116.163
						Thirparappu	205.268
						Three Gorges	910.263
						Tigercat Lake	60
						Toulnoustouc	379.9
						Três Marias	255.7
						Tsengwen	23.1994
						Tucurui	2636.4
						Ume	12.3
						Upper Charette Lake	253
						Upper Enterprise Reservoir	-5.5
						Upper Lake Mary	847.13
						Upper Salmon	524.5
						Upper Salmon (Long Pond)	519.8
						Ute Reservoir	191.3
						Vettaru	562.475
						Volta Grande	261.898
						Wadi Al-Arab	272.727
						Wallace Lake	664.8
						Wallula	-95.2
						Wan'an	153.269
						Waneta	-127.9
						Watts Bar	267.18
						Wayatinah Lagoon	-1.63636
						Whatshan	90.65
						Wilcza Wola	1098.36
						William H. Harsha Lake	1974
						Williston-Finlay	192
						Williston-Parsnip	479.5
						Williston-Peace	250.9
						Wohlen	287.2
						Wujiangdu	700.482
						Xin'anjiang	84.4946
						Xingó	2159.6
						Xiuwen	564.607
						Yuba Reservoir	379.35

## Sheet: Figure_1
dam_name	country	region	status	elevation	c_intensity_20y_mean	c_intensity_20y_lower_ci	c_intensity_20y_upper_ci	c_intensity_100y_mean	c_intensity_100y_lower_ci	c_intensity_100y_upper_ci
Huaji	Bolivia	Upland	Existing	1595	3.8	3.8	3.8	19	19	19
Cahua	Bolivia	Upland	Existing	1404	3.8	3.8	3.8	19	19	19
Santa_Rosa_Bolivia	Bolivia	Upland	Existing	2604	3.8	3.8	3.8	19	19	19
Cuticucho	Bolivia	Upland	Existing	2890	3.8	3.8	3.8	19	19	19
Harca	Bolivia	Upland	Existing	1560	3.8	3.8	3.8	19	19	19
Chururaqui	Bolivia	Upland	Existing	1929	3.8	3.8	3.8	19	19	19
Sainani	Bolivia	Upland	Existing	2305	3.8	3.8	3.8	19	19	19
Botijlaca	Bolivia	Upland	Existing	3576	3.8	3.8	3.8	19	19	19
Tiquimani	Bolivia	Upland	Existing	3975	3.8	3.8	3.8	19	19	19
Zongo	Bolivia	Upland	Existing	4333	28.0146	19.3736	38.1143	26.8335	24.228	29.9205
Yanacachi	Bolivia	Upland	Existing	1448	3.8	3.8	3.8	19	19	19
Chojlla	Bolivia	Upland	Existing	1960	5.29743	4.76307	5.922	19.4844	19.3233	19.6753
condor-khala	Bolivia	Upland	Existing	1065	45.3349	30.5132	62.6587	32.4366	27.9676	37.7317
tangara	Bolivia	Upland	Existing	1071	93.5588	61.5283	130.996	48.0371	38.3793	59.4801
Choquetanga	Bolivia	Upland	Existing	3265	63.1239	41.9541	87.8673	38.1914	31.8083	45.7543
Carabuco	Bolivia	Upland	Existing	2905	3.8	3.8	3.8	19	19	19
Angostura	Bolivia	Upland	Existing	3801	81.3413	53.6706	113.683	44.0847	35.7415	53.9701
Miguillas	Bolivia	Upland	Existing	4127	88.5512	58.3077	123.9	46.4172	37.2982	57.2217
Misicuni	Bolivia	Upland	Existing	3824	56.7695	37.8673	78.8626	36.1357	30.4364	42.8886
Quehata	Bolivia	Upland	Existing	2708	3.8	3.8	3.8	19	19	19
santa-isabel-bolivia	Bolivia	Upland	Existing	2020	32.752	22.4205	44.8276	28.366	25.2509	32.057
Corani	Bolivia	Upland	Existing	3244	326.561	211.383	461.181	123.414	88.6855	164.561
Kanata	Bolivia	Upland	Existing	2848	9.93982	7.74882	12.5007	20.9862	20.3256	21.769
San_Jose_1_and_2	Bolivia	Upland	Existing	1087	85.5205	56.3585	119.605	45.4367	36.6438	55.8549
Cachuela_Esperanza	Bolivia	Lowland	Proposed	112	889.836	573.653	1259.39	305.634	210.299	418.59
Angosto_El_bala	Bolivia	Lowland	Proposed	205	278.992	180.79	393.772	108.025	78.4152	143.108
Pachalaca	Bolivia	Upland	Proposed	847	90.3242	59.448	126.413	46.9907	37.681	58.0213
Angosto_chepete	Bolivia	Lowland	Proposed	254	269.707	174.818	380.614	105.021	76.4104	138.92
Rio_Madera	Bolivia	Lowland	Proposed	98	1056.85	681.069	1496.07	359.664	246.358	493.912
Banda_Azul	Bolivia	Upland	Proposed	743	83.7722	55.2341	117.128	44.8711	36.2663	55.0664
Ambrosia	Bolivia	Upland	Proposed	503	120.139	78.6234	168.663	56.6359	44.1181	71.4674
Icona	Bolivia	Upland	Proposed	613	179.09	116.538	252.202	75.7066	56.8459	98.0535
ca√±ahuecal	Bolivia	Upland	Proposed	1083	114.362	74.9076	160.476	54.7668	42.8707	68.8618
las_juntas	Bolivia	Upland	Proposed	936	234.868	152.411	331.244	93.7509	68.8886	123.209
ocampo	Bolivia	Upland	Proposed	866	77.1192	50.9552	107.7	42.7189	34.8299	52.066
pe√±a_blanca	Bolivia	Upland	Proposed	792	95.5286	62.7952	133.788	48.6744	38.8046	60.3684
jatun_pampa	Bolivia	Upland	Proposed	1458	257.84	167.185	363.797	101.182	73.8483	133.569
seripona	Bolivia	Upland	Proposed	1205	122.503	80.1441	172.014	57.4008	44.6286	72.5337
Rio_Grande_Rositas	Bolivia	Upland	Proposed	514	947.717	610.879	1341.42	324.359	222.796	444.694
la_pesca	Bolivia	Upland	Proposed	596	184.704	120.148	260.157	77.5228	58.058	100.585
Umapalca	Bolivia	Upland	Existing	2179	3.8	3.8	3.8	19	19	19
Palillada	Bolivia	Upland	Existing	1430	3.8	3.8	3.8	19	19	19
Ivirizu	Bolivia	Upland	Existing	2030	61.0222	40.6024	84.8889	37.5115	31.3545	44.8064
faxinal_1	Brazil	Lowland	Existing	134	3.8	3.8	3.8	19	19	19
faxinal_2	Brazil	Lowland	Existing	165	3.8	3.8	3.8	19	19	19
dardanelos	Brazil	Lowland	Existing	203	4.96898	4.55183	5.45655	19.3782	19.2524	19.5272
juina	Brazil	Lowland	Existing	276	1347.03	867.695	1907.27	453.536	309.009	624.778
rio_branco	Brazil	Lowland	Existing	218	3.8	3.8	3.8	19	19	19
angelo_cassol	Brazil	Lowland	Existing	280	957.251	617.012	1354.93	327.443	224.854	448.994
saldanha	Brazil	Lowland	Existing	383	3.8	3.8	3.8	19	19	19
santa_luzia_d_oeste	Brazil	Lowland	Existing	349	427.556	276.338	604.301	156.086	110.491	210.108
altoe_2	Brazil	Lowland	Existing	217	130.927	85.5615	183.95	60.1257	46.4472	76.3325
cabixi_1	Brazil	Lowland	Existing	491	101.264	66.4838	141.915	50.5297	40.0429	62.9549
castaman_1	Brazil	Lowland	Existing	375	639.434	412.608	904.551	224.629	156.236	305.663
cabixi_2	Brazil	Lowland	Existing	499	46.1756	31.0538	63.8501	32.7086	28.1491	38.1108
castaman_3	Brazil	Lowland	Existing	245	3.8	3.8	3.8	19	19	19
salto_corgao	Brazil	Lowland	Existing	448	3.8	3.8	3.8	19	19	19
guapore	Brazil	Lowland	Existing	473	46.1756	31.0538	63.8501	32.7086	28.1491	38.1108
monte_belo	Brazil	Lowland	Existing	287	3.8	3.8	3.8	19	19	19
salto_curua	Brazil	Lowland	Existing	403	16.5127	11.9762	21.815	23.1126	21.7447	24.7333
salto_tres_de_maio	Brazil	Lowland	Existing	434	6.34254	5.43523	7.403	19.8225	19.5489	20.1467
salto_buriti	Brazil	Lowland	Existing	420	372.468	240.908	526.236	138.265	98.597	185.264
bocaiuva	Brazil	Lowland	Existing	305	119.872	78.4518	168.285	56.5496	44.0605	71.3471
telegrafica	Brazil	Lowland	Existing	294	49.1419	32.9616	68.0536	33.6682	28.7895	39.4486
sacre_2	Brazil	Lowland	Existing	345	3.8	3.8	3.8	19	19	19
rondon	Brazil	Lowland	Existing	300	213.07	138.392	300.355	86.6993	64.1824	113.378
segredo	Brazil	Lowland	Existing	368	139.402	91.0123	195.96	62.8675	48.2771	80.1547
sapezal	Brazil	Lowland	Existing	388	234.217	151.993	330.322	93.5404	68.7481	122.915
ilha_comprida	Brazil	Lowland	Existing	353	158.266	103.145	222.692	68.97	52.3499	88.6621
baruito	Brazil	Lowland	Existing	333	74.426	49.2231	103.883	41.8476	34.2485	50.8514
inxu	Brazil	Lowland	Existing	378	41.9381	28.3285	57.8451	31.3377	27.2342	36.1998
garganta_jararaca	Brazil	Lowland	Existing	388	91.4737	60.1873	128.042	47.3626	37.9291	58.5397
cidezal	Brazil	Lowland	Existing	416	56.1463	37.4665	77.9795	35.9341	30.3018	42.6075
parecis	Brazil	Lowland	Existing	280	3443.9	2216.3	4878.74	1131.88	761.733	1570.44
santa_lucia_2	Brazil	Lowland	Existing	471	97.9974	64.383	137.286	49.473	39.3376	61.4818
santa_lucia	Brazil	Lowland	Existing	494	486.556	314.284	687.908	175.172	123.229	236.717
samuel	Brazil	Lowland	Existing	68	3535.1	2274.95	5007.97	1161.38	781.423	1611.57
jamari	Brazil	Lowland	Existing	98	925.47	596.571	1309.89	317.162	217.992	434.661
santa_cruz_de_monte_negro	Brazil	Lowland	Existing	125	394.154	254.856	556.967	145.28	103.279	195.045
canaa	Brazil	Lowland	Existing	108	931.078	600.178	1317.84	318.976	219.203	437.19
Santo_Ant√¥nio	Brazil	Lowland	Existing	55	100.357	65.9003	140.629	50.2362	39.847	62.5457
Jirau	Brazil	Lowland	Existing	82	91.2633	60.0519	127.743	47.2945	37.8837	58.4448
rondon_2	Brazil	Lowland	Existing	257	402.996	260.542	569.496	148.14	105.188	199.032
cachoeira_avila	Brazil	Lowland	Existing	404	4.9557	4.54329	5.43773	19.3739	19.2495	19.5212
primavera	Brazil	Lowland	Existing	187	241.29	156.541	340.344	95.8283	70.2751	126.105
chupinguaia	Brazil	Lowland	Existing	292	881.581	568.344	1247.69	302.963	208.517	414.868
cascata_chupinguaia	Brazil	Lowland	Existing	253	281.89	182.653	397.879	108.963	79.0408	144.415
curua-una	Brazil	Lowland	Existing	33	3276.37	2108.55	4641.33	1077.68	725.563	1494.89
carecuru	Brazil	Lowland	Existing	106	977.38	629.957	1383.45	333.955	229.2	458.072
santo-antonio-do-jari	Brazil	Lowland	Existing	4	111.437	73.0265	156.331	53.8207	42.2393	67.5428
alto_jatapu	Brazil	Lowland	Existing	146	5724.51	3683.07	8110.56	1869.66	1254.13	2598.96
pitinga	Brazil	Lowland	Existing	85	4071.86	2620.17	5768.61	1335.02	897.312	1853.64
balbina	Brazil	Lowland	Existing	25	12004.6	7722.09	17010	3901.27	2610.02	5431.19
sao_gabriel_cachoeira	Brazil	Lowland	Existing	70	831.144	535.906	1176.22	286.647	197.627	392.121
sao-manoel	Brazil	Lowland	Existing	141	123.662	80.8894	173.656	57.7757	44.8788	73.0564
braco_norte_4	Brazil	Lowland	Existing	341	612.193	395.087	865.947	215.816	150.355	293.377
braco_norte_3	Brazil	Lowland	Existing	326	283.479	183.675	400.13	109.477	79.3839	145.132
rochedo	Brazil	Lowland	Existing	262	488.295	315.402	690.372	175.735	123.604	237.501
nhandu	Brazil	Lowland	Existing	286	1079.49	695.628	1528.15	366.987	251.246	504.122
braco_norte_2	Brazil	Lowland	Existing	288	728.423	469.841	1030.66	253.417	175.449	345.795
braco_norte_1	Brazil	Lowland	Existing	262	3.8	3.8	3.8	19	19	19
da_fazenda	Brazil	Lowland	Existing	230	23.358	16.3787	31.5154	25.327	23.2227	27.8204
teles-pires	Brazil	Lowland	Existing	200	108.575	71.1859	152.275	52.8948	41.6214	66.2521
colider	Brazil	Lowland	Existing	253	731.389	471.749	1034.86	254.376	176.09	347.133
aprovale	Brazil	Lowland	Existing	351	756.525	487.914	1070.48	262.508	181.517	358.469
ars	Brazil	Lowland	Existing	326	351.28	227.282	496.211	131.41	94.0225	175.709
Belo_monte	Brazil	Lowland	Existing	82	62.1971	41.358	86.5539	37.8916	31.6082	45.3363
paranatinga_2	Brazil	Lowland	Existing	331	429.017	277.278	606.371	156.559	110.806	210.767
agua_suja	Brazil	Upland	Existing	532	742.725	479.039	1050.92	258.043	178.537	352.245
culuene	Brazil	Upland	Existing	516	80.0761	52.8569	111.89	43.6754	35.4683	53.3995
prainha	Brazil	Lowland	Proposed	28	423.459	273.703	598.495	154.76	109.606	208.261
paredao_a	Brazil	Lowland	Proposed	117	110.484	72.414	154.981	53.5126	42.0336	67.1132
fe_esperanca	Brazil	Lowland	Proposed	85	449.274	290.306	635.076	163.111	115.18	219.903
paredao_m1	Brazil	Lowland	Proposed	139	432.399	279.453	611.163	157.653	111.536	212.293
bem_querer	Brazil	Lowland	Proposed	46	1007.53	649.347	1426.17	343.708	235.709	471.668
cachoeira_cachimbo_alto	Brazil	Lowland	Proposed	231	367.02	237.404	518.515	136.502	97.4207	182.807
esperanca	Brazil	Upland	Proposed	541	4.76616	4.42139	5.16914	19.3126	19.2086	19.4357
nova_guapore	Brazil	Lowland	Proposed	289	390.07	252.229	551.179	143.959	102.397	193.203
sao_simao_alto_JRN-117a	Brazil	Lowland	Proposed	112	106.69	69.9735	149.604	52.285	41.2144	65.4019
salto_augusto_baixo_JRN-234b	Brazil	Lowland	Proposed	164	96.9045	63.6801	135.738	49.1195	39.1017	60.9889
escondido_JRN-277	Brazil	Lowland	Proposed	186	1051.99	677.94	1489.17	358.09	245.308	491.718
sao_joao_da_barra_2	Brazil	Lowland	Proposed	343	1261.54	812.717	1786.14	425.882	290.552	586.226
apiaka_kayabi_PEX-093	Brazil	Lowland	Proposed	247	207.45	134.777	292.39	84.881	62.9689	110.843
cinta-larga	Brazil	Lowland	Proposed	209	1085.03	699.195	1536.01	368.781	252.443	506.622
erikpatsa_JRN-530	Brazil	Lowland	Proposed	214	279.497	181.114	394.487	108.188	78.5241	143.336
castanheira_AR N-120	Brazil	Lowland	Proposed	219	863.722	556.858	1222.39	297.186	204.661	406.814
tucuma_JRN-466	Brazil	Lowland	Proposed	206	552.19	356.497	780.918	196.405	137.4	266.317
faveiro	Brazil	Lowland	Proposed	265	513.163	331.397	725.614	183.78	128.974	248.716
kabiara	Brazil	Lowland	Proposed	234	1722.02	1108.87	2438.67	574.845	389.97	793.893
nambikwara_JUI-008	Brazil	Lowland	Proposed	288	90.8732	59.8011	127.191	47.1683	37.7995	58.2689
cachoeirao	Brazil	Lowland	Proposed	279	54.8494	36.6324	76.1416	35.5146	30.0218	42.0226
campos_de_julio	Brazil	Lowland	Proposed	349	119.37	78.1287	167.573	56.387	43.952	71.1205
mogno	Brazil	Lowland	Proposed	331	541.365	349.534	765.578	192.903	135.063	261.435
roncador	Brazil	Lowland	Proposed	253	2745.57	1767.16	3889.13	905.966	610.959	1255.5
ilhotas	Brazil	Lowland	Proposed	384	309.942	200.695	437.631	118.038	85.0974	157.066
nordeste	Brazil	Lowland	Proposed	397	96.2559	63.2629	134.818	48.9096	38.9616	60.6964
formiga	Brazil	Lowland	Proposed	350	101.015	66.3235	141.562	50.4491	39.9891	62.8425
sacre_1	Brazil	Lowland	Proposed	280	186.863	121.537	263.216	78.2211	58.524	101.559
juruena	Brazil	Lowland	Proposed	373	59.0725	39.3485	82.1262	36.8808	30.9336	43.9272
travessao	Brazil	Lowland	Proposed	356	107.457	70.4671	150.692	52.5333	41.3801	65.7481
jesuita	Brazil	Lowland	Proposed	393	706.465	455.718	999.539	246.313	170.708	335.893
cristalina	Brazil	Lowland	Proposed	462	116.398	76.2174	163.362	55.4257	43.3104	69.7803
matrinxa	Brazil	Lowland	Proposed	415	8.03756	6.52538	9.80501	20.3709	19.9149	20.9111
cedro	Brazil	Lowland	Proposed	360	420.721	271.943	594.615	153.875	109.015	207.026
sacre_3	Brazil	Lowland	Proposed	379	895.807	577.493	1267.85	307.566	211.588	421.283
patos	Brazil	Lowland	Proposed	299	576.4	372.068	815.226	204.237	142.627	277.235
buritizal_3	Brazil	Lowland	Proposed	315	145.335	94.8278	204.367	64.7867	49.5579	82.8302
paiagua	Brazil	Lowland	Proposed	263	250.789	162.651	353.806	98.9014	72.3261	130.389
garca	Brazil	Lowland	Proposed	297	2730.13	1757.24	3867.26	900.974	607.628	1248.54
sacre_4	Brazil	Lowland	Proposed	406	1275.07	821.415	1805.3	430.257	293.472	592.325
andorinha	Brazil	Lowland	Proposed	313	1002.65	646.212	1419.27	342.131	234.657	469.47
perdidos	Brazil	Lowland	Proposed	324	21.4421	15.1465	28.8004	24.7072	22.809	26.9564
foz_formiga_baixo_JUI-029b	Brazil	Lowland	Proposed	330	312.706	202.473	441.548	118.932	85.6942	158.313
buritizal_2	Brazil	Lowland	Proposed	330	98.8909	64.9576	138.552	49.7621	39.5305	61.8847
buritizal_1	Brazil	Lowland	Proposed	371	148.992	97.1803	209.55	65.9699	50.3476	84.4798
lagoa_rasa	Brazil	Lowland	Proposed	457	28.0146	19.3736	38.1143	26.8335	24.228	29.9205
divisa	Brazil	Lowland	Proposed	442	37.2544	25.3162	51.2079	29.8226	26.223	34.0875
ribeirao_agua_verde_2	Brazil	Lowland	Proposed	406	20.3818	14.4645	27.2979	24.3642	22.5801	26.4782
ribeirao_agua_verde_3	Brazil	Lowland	Proposed	384	51.103	34.2229	70.8326	34.3026	29.2129	40.333
jrn_577	Brazil	Lowland	Proposed	245	3184.8	2049.66	4511.56	1048.06	705.791	1453.59
ribeirao_agua_verde_4	Brazil	Lowland	Proposed	369	19.8581	14.1278	26.5558	24.1948	22.467	26.242
santo_antonio_4	Brazil	Lowland	Proposed	407	43.5271	29.3505	60.0969	31.8518	27.5773	36.9164
martelo	Brazil	Lowland	Proposed	323	1235.4	795.906	1749.1	417.426	284.909	574.438
nova_mutum	Brazil	Lowland	Proposed	348	230.417	149.549	324.937	92.3111	67.9277	121.201
santo_antonio_3	Brazil	Lowland	Proposed	407	32.8576	22.4884	44.9772	28.4002	25.2737	32.1046
santo_antonio_1	Brazil	Lowland	Proposed	498	1352.45	871.183	1914.96	455.291	310.179	627.223
santo_antonio_2	Brazil	Lowland	Proposed	461	29.4586	20.3023	40.1606	27.3006	24.5398	30.5717
santo_antonio_5	Brazil	Lowland	Proposed	376	649.213	418.897	918.409	227.792	158.348	310.073
ribeirao_agua_verde_1	Brazil	Upland	Proposed	519	98.8481	64.9301	138.492	49.7482	39.5213	61.8655
sumidouro	Brazil	Lowland	Proposed	344	609.668	393.464	862.369	214.999	149.81	292.239
diauarum	Brazil	Lowland	Proposed	463	1449.87	933.837	2053.01	486.805	331.212	671.158
serrinha	Brazil	Lowland	Proposed	393	1285.76	828.291	1820.45	433.716	295.781	597.147
juina_1	Brazil	Upland	Proposed	531	247.157	160.315	348.659	97.7264	71.5419	128.751
barra_do_claro	Brazil	Lowland	Proposed	288	1447.42	932.263	2049.54	486.013	330.684	670.053
distancia	Brazil	Lowland	Proposed	327	404.25	261.349	571.273	148.546	105.459	199.598
sacre_5	Brazil	Lowland	Proposed	452	936.395	603.598	1325.37	320.696	220.351	439.588
foz_sacre_PPG-147	Brazil	Lowland	Proposed	274	242.842	157.54	342.544	96.3305	70.6102	126.805
tabajara	Brazil	Lowland	Proposed	81	472.353	305.15	667.782	170.578	120.163	230.311
machadinho_1	Brazil	Lowland	Proposed	105	1511.16	973.258	2139.87	506.634	344.446	698.8
cachoeira_formosa	Brazil	Lowland	Proposed	109	215.678	140.069	304.05	87.5429	64.7454	114.554
rondon_1	Brazil	Lowland	Proposed	203	745.373	480.742	1054.68	258.9	179.109	353.44
ji-parana	Brazil	Lowland	Proposed	89	2379.98	1532.04	3371.06	787.698	532.028	1090.63
sao_paulo_de_pimenta_bueno	Brazil	Lowland	Proposed	193	1519.99	978.938	2152.38	509.491	346.352	702.783
urubu	Brazil	Lowland	Proposed	214	1147.94	739.654	1625.15	389.132	266.025	534.993
cachoeira_do_cambara	Brazil	Lowland	Proposed	471	8.21413	6.63894	10.0552	20.428	19.953	20.9907
urucupata	Brazil	Lowland	Proposed	130	60.0928	40.0047	83.572	37.2108	31.1539	44.3873
acaipe	Brazil	Lowland	Proposed	40	410.361	265.279	579.934	150.523	106.778	202.354
sororoca	Brazil	Lowland	Proposed	262	260.987	169.21	368.258	102.201	74.5279	134.988
frieira	Brazil	Lowland	Proposed	114	142.368	92.9201	200.164	63.8271	48.9175	81.4925
precipicio	Brazil	Lowland	Proposed	186	44.9043	30.2362	62.0486	32.2973	27.8746	37.5375
berimbau	Brazil	Lowland	Proposed	76	787.097	507.577	1113.8	272.398	188.117	372.257
jutuarama	Brazil	Lowland	Proposed	210	100.108	65.7406	140.277	50.1559	39.7934	62.4337
mocoto	Brazil	Lowland	Proposed	72	354.001	229.032	500.066	132.291	94.6099	176.936
pancada_grande	Brazil	Lowland	Proposed	55	484.528	312.98	685.035	174.516	122.791	235.802
40_ilhas	Brazil	Lowland	Proposed	75	162.709	106.002	228.988	70.4072	53.3091	90.6657
cachoeira_fortaleza	Brazil	Lowland	Proposed	88	61.0071	40.5927	84.8676	37.5066	31.3513	44.7996
cachoeira_do_meio	Brazil	Lowland	Proposed	89	116.095	76.0227	162.933	55.3277	43.2451	69.6437
cachoeira_caracol	Brazil	Lowland	Proposed	84	655.325	422.828	927.07	229.769	159.667	312.829
cachoeira_agua_preta	Brazil	Lowland	Proposed	102	665.919	429.641	942.082	233.197	161.954	317.607
cachoeira_sao_jose	Brazil	Lowland	Proposed	101	48.9519	32.8394	67.7844	33.6067	28.7485	39.3629
foz-do-apiacas	Brazil	Lowland	Proposed	175	281.168	182.189	396.855	108.729	78.8849	144.089
salto_apiacas	Brazil	Lowland	Proposed	241	23.7165	16.6093	32.0235	25.443	23.3001	27.9821
salto_paraiso	Brazil	Lowland	Proposed	206	718.888	463.709	1017.14	250.332	173.391	341.496
cabeca_de_boi	Brazil	Lowland	Proposed	262	26.4003	18.3354	35.8267	26.3112	23.8795	29.1925
sinop	Brazil	Lowland	Proposed	275	1052.6	678.333	1490.04	358.287	245.44	491.993
magessi	Brazil	Lowland	Proposed	359	1442.97	929.402	2043.24	484.574	329.723	668.048
cachoeira_do_codo	Brazil	Lowland	Proposed	17	225.848	146.61	318.462	90.833	66.9412	119.141
cachoeira_do_ebrio	Brazil	Lowland	Proposed	20	453.718	293.165	641.375	164.549	116.139	221.907
sao-luiz-do-tapajos	Brazil	Lowland	Proposed	12	153.51	100.086	215.953	67.4316	51.3231	86.5174
jatoba	Brazil	Lowland	Proposed	44	355.057	229.711	501.563	132.632	94.838	177.412
jamanxim	Brazil	Lowland	Proposed	118	110.581	72.476	155.118	53.5438	42.0544	67.1567
cachoeira-dos-patos	Brazil	Lowland	Proposed	140	285.502	184.976	402.996	110.131	79.8206	146.044
cachoeira-do-cai	Brazil	Lowland	Proposed	68	669.552	431.978	947.23	234.372	162.739	319.245
jardim-de-ouro	Brazil	Lowland	Proposed	180	2389.53	1538.18	3384.59	790.787	534.089	1094.93
chacorao	Brazil	Lowland	Proposed	69	238.543	154.775	336.451	94.9396	69.682	124.866
ilha_tres_quedas	Brazil	Lowland	Proposed	224	3759.27	2419.13	5325.64	1233.9	829.822	1712.67
quebra_remo	Brazil	Lowland	Proposed	88	1112.24	716.695	1574.56	377.583	258.318	518.894
sumauma	Brazil	Lowland	Proposed	59	1170.19	753.965	1656.68	396.33	270.829	545.028
ilha_sao_pedro	Brazil	Lowland	Proposed	136	1244.01	801.443	1761.3	420.211	286.768	578.321
inferninho	Brazil	Lowland	Proposed	73	723.822	466.881	1024.14	251.928	174.456	343.72
cachoeira_galinha	Brazil	Lowland	Proposed	43	737.053	475.391	1042.89	256.209	177.312	349.687
uhe_j1	Brazil	Lowland	Proposed	62	291.532	188.855	411.542	112.082	81.1226	148.763
pch_j3	Brazil	Lowland	Proposed	96	426.215	275.476	602.4	155.652	110.201	209.504
pch_j4	Brazil	Lowland	Proposed	103	333.096	215.587	470.443	125.528	90.0965	167.508
jrn_720	Brazil	Lowland	Proposed	255	681.81	439.862	964.601	238.337	165.385	324.774
arn_026	Brazil	Lowland	Proposed	207	170.276	110.869	239.711	72.8551	54.9428	94.0783
jui_117	Brazil	Lowland	Proposed	388	41.1902	27.8475	56.7853	31.0958	27.0727	35.8625
jui_048	Brazil	Lowland	Proposed	352	2618.3	1685.31	3708.78	864.794	583.481	1198.1
ppg_115	Brazil	Lowland	Proposed	269	415.093	268.323	586.639	152.054	107.8	204.488
sac_014	Brazil	Lowland	Proposed	348	45.3607	30.5297	62.6953	32.445	27.9731	37.7433
san_020	Brazil	Lowland	Proposed	219	766.561	494.369	1084.7	265.754	183.683	362.995
candeia	Brazil	Lowland	Proposed	132	211.354	137.288	297.923	86.1441	63.8118	112.604
jaborandi	Brazil	Lowland	Proposed	215	126.257	82.5581	177.332	58.615	45.439	74.2264
jeriva	Brazil	Lowland	Proposed	248	950.895	612.923	1345.92	325.387	223.482	446.127
itacare	Brazil	Lowland	Proposed	27	504.135	325.59	712.82	180.859	127.024	244.645
pitombeira	Brazil	Lowland	Proposed	46	94.0957	61.8736	131.757	48.2108	38.4952	59.7222
aguas_lindas	Brazil	Lowland	Proposed	74	59.1002	39.3663	82.1653	36.8897	30.9395	43.9397
sapopema	Brazil	Lowland	Proposed	122	75.4148	49.859	105.285	42.1675	34.4619	51.2973
mangabeira	Brazil	Lowland	Proposed	35	630.959	407.157	892.541	221.887	154.406	301.841
jurureba	Brazil	Lowland	Proposed	56	616.32	397.742	871.796	217.151	151.246	295.239
macauba	Brazil	Lowland	Proposed	97	87.9281	57.9069	123.017	46.2156	37.1636	56.9407
bacupari	Brazil	Lowland	Proposed	149	11.3521	8.65712	14.502	21.4431	20.6305	22.4059
guapuruvu	Brazil	Lowland	Proposed	163	1245.41	802.338	1763.27	420.661	287.068	578.948
minacu	Brazil	Lowland	Proposed	40	684.302	441.465	968.133	239.144	165.923	325.898
joacaba	Brazil	Lowland	Proposed	53	1266.59	815.965	1793.29	427.516	291.643	588.503
girassol	Brazil	Lowland	Proposed	144	106.368	69.7667	149.148	52.181	41.1449	65.2569
ipiranga	Brazil	Lowland	Proposed	166	2000.16	1287.76	2832.83	664.827	450.023	919.333
sumauma_2	Brazil	Lowland	Proposed	34	450.987	291.408	637.505	163.666	115.55	220.676
castanheira_2	Brazil	Lowland	Proposed	53	173.867	113.179	244.801	74.0171	55.7183	95.6982
carnauba	Brazil	Lowland	Proposed	71	413.922	267.57	584.98	151.675	107.547	203.96
agua_boa	Brazil	Lowland	Proposed	117	208.541	135.479	293.937	85.2341	63.2045	111.336
mangaratiba	Brazil	Lowland	Proposed	151	217.026	140.936	305.961	87.9791	65.0365	115.162
alcocaba	Brazil	Lowland	Proposed	170	190.858	124.106	268.878	79.5136	59.3867	103.361
aruana	Brazil	Lowland	Proposed	239	231.752	150.407	326.828	92.7427	68.2157	121.803
manaca	Brazil	Lowland	Proposed	279	193.244	125.641	272.259	80.2854	59.9018	104.437
braco_leste	Brazil	Lowland	Proposed	293	2007.01	1292.16	2842.53	667.042	451.502	922.422
mutamba	Brazil	Lowland	Proposed	63	378.559	244.826	534.868	140.235	99.9122	188.012
sibipuruna	Brazil	Lowland	Proposed	58	1062.67	684.814	1504.32	361.547	247.615	496.538
jaboticabal	Brazil	Lowland	Proposed	112	595.216	384.169	841.89	210.324	146.689	285.721
tinga	Brazil	Lowland	Proposed	107	2484.97	1599.56	3519.83	821.661	554.694	1137.97
trairao	Brazil	Lowland	Proposed	86	900.468	580.491	1274.46	309.074	212.595	423.386
iara	Brazil	Lowland	Proposed	121	106.914	70.1177	149.922	52.3575	41.2628	65.5031
A41PA008	Brazil	Lowland	Proposed	34	275.201	178.351	388.399	106.799	77.5966	141.398
A38PA100	Brazil	Lowland	Proposed	110	2501.79	1610.38	3543.68	827.105	558.327	1145.56
bacuri	Brazil	Lowland	Proposed	136	179.817	117.005	253.233	75.9419	57.0029	98.3816
miriti	Brazil	Lowland	Proposed	195	339.035	219.406	478.858	127.449	91.3787	170.187
toure	Brazil	Lowland	Proposed	221	155.492	101.361	218.762	68.0727	51.7511	87.4113
samua	Brazil	Lowland	Proposed	178	637.48	411.351	901.782	223.997	155.814	304.782
cachimbo	Brazil	Lowland	Proposed	315	130.927	85.5615	183.95	60.1257	46.4472	76.3325
pedra_branca	Brazil	Lowland	Proposed	338	236.051	153.172	332.921	94.1336	69.144	123.742
braco_sul	Brazil	Lowland	Proposed	473	163.111	106.261	229.558	70.5373	53.3959	90.8471
jaburu	Brazil	Lowland	Proposed	84	771.101	497.289	1091.14	267.223	184.664	365.043
mu2	Brazil	Lowland	Proposed	235	1947.23	1253.72	2757.82	647.704	438.596	895.463
mu3	Brazil	Lowland	Proposed	237	153.361	99.99	215.741	67.3832	51.2909	86.45
cesar_filho	Brazil	Lowland	Proposed	256	230.51	149.608	325.068	92.3409	67.9476	121.243
taboca_1	Brazil	Lowland	Proposed	302	388.44	251.181	548.87	143.432	102.045	192.468
taboca_2	Brazil	Lowland	Proposed	327	1761.78	1134.45	2495.02	587.71	398.556	811.827
A2E4	Brazil	Upland	Proposed	534	1168.34	752.776	1654.06	395.732	270.43	544.194
A2E5	Brazil	Upland	Proposed	515	1014.1	653.576	1435.49	345.835	237.129	474.634
A2E6	Brazil	Upland	Proposed	505	1232.47	794.021	1744.94	416.478	284.276	573.116
A2E7	Brazil	Lowland	Proposed	493	1366.49	880.21	1934.85	459.831	313.21	633.553
A2E8	Brazil	Lowland	Proposed	488	1497.16	964.252	2120.02	502.104	341.422	692.485
A2E9	Brazil	Lowland	Proposed	470	2321.47	1494.41	3288.14	768.769	519.394	1064.24
buriti	Brazil	Lowland	Proposed	469	78.7667	52.0148	110.035	43.2519	35.1856	52.809
A2E11	Brazil	Lowland	Proposed	428	175.264	114.077	246.78	74.4689	56.0198	96.328
A2E12	Brazil	Lowland	Proposed	403	623.021	402.052	881.292	219.319	152.693	298.261
A2E13	Brazil	Lowland	Proposed	385	328.481	212.618	463.902	124.035	89.1	165.427
A2E14	Brazil	Lowland	Proposed	359	685.004	441.916	969.127	239.37	166.075	326.214
A2E15	Brazil	Lowland	Proposed	341	481.489	311.025	680.728	173.533	122.135	234.431
A2E16	Brazil	Lowland	Proposed	332	372.767	241.101	526.66	138.362	98.6617	185.399
A2E17	Brazil	Lowland	Proposed	307	40.4579	27.3765	55.7476	30.8589	26.9146	35.5322
A2E18	Brazil	Lowland	Proposed	285	118.03	77.2669	165.674	55.9536	43.6627	70.5162
paranatinga_1	Brazil	Lowland	Proposed	361	162.709	106.002	228.988	70.4072	53.3091	90.6657
pucon_2	Brazil	Lowland	Proposed	486	110.587	72.4797	155.126	53.5456	42.0557	67.1593
pescara_2	Brazil	Upland	Proposed	517	80.6674	53.2372	112.728	43.8667	35.596	53.6662
kona	Brazil	Upland	Proposed	576	85.2916	56.2112	119.281	45.3627	36.5944	55.7516
cozumel_2	Brazil	Upland	Proposed	549	603.68	389.612	853.884	213.062	148.517	289.538
camberra_2	Brazil	Upland	Proposed	604	381.441	246.68	538.952	141.168	100.534	189.311
nossa_senhora_gracas_1	Brazil	Lowland	Proposed	311	179.258	116.646	252.44	75.7609	56.8821	98.1292
gaucha_do_norte	Brazil	Lowland	Proposed	311	434.199	280.611	613.714	158.235	111.925	213.104
santa_cruz	Brazil	Lowland	Proposed	329	418.062	270.233	590.847	153.015	108.441	205.827
barreiro	Brazil	Lowland	Proposed	395	59.0272	39.3194	82.062	36.8661	30.9238	43.9068
barra_do_gaviao	Brazil	Lowland	Proposed	433	356.992	230.955	504.304	133.258	95.2556	178.285
galera	Brazil	Upland	Proposed	638	4.15204	4.02642	4.29888	19.1139	19.076	19.1588
juina_2	Brazil	Upland	Proposed	507	189.601	123.298	267.096	79.1069	59.1152	102.794
juina_3	Brazil	Lowland	Proposed	480	64.8209	43.0455	90.2721	38.7404	32.1747	46.5196
membeca_1	Brazil	Lowland	Proposed	276	274.233	177.729	387.029	106.486	77.3878	140.962
membeca_2	Brazil	Lowland	Proposed	280	601.486	388.201	850.775	212.352	148.043	288.549
membeca_4	Brazil	Lowland	Proposed	302	421.778	272.622	596.112	154.216	109.243	207.502
membeca_5	Brazil	Lowland	Proposed	356	550.874	355.65	779.053	195.979	137.116	265.723
membeca_6	Brazil	Lowland	Proposed	328	380.871	246.313	538.144	140.983	100.411	189.054
membeca_8	Brazil	Lowland	Proposed	340	482.97	311.978	682.828	174.012	122.455	235.1
membeca_9	Brazil	Lowland	Proposed	358	518.175	334.62	732.715	185.401	130.056	250.976
bananal	Brazil	Lowland	Proposed	470	1275.07	821.415	1805.3	430.257	293.472	592.325
s1a	Brazil	Upland	Proposed	586	93.0118	61.1765	130.221	47.8602	38.2612	59.2334
s4a	Brazil	Lowland	Proposed	318	1438.35	926.43	2036.69	483.08	328.726	665.964
a5_l10	Brazil	Upland	Proposed	627	93.5366	61.514	130.965	48.0299	38.3745	59.47
a8b	Brazil	Upland	Proposed	506	90.8418	59.7809	127.146	47.1582	37.7927	58.2547
A1E6	Brazil	Lowland	Proposed	367	1057.55	681.52	1497.06	359.891	246.51	494.228
canoa_quebrada	Brazil	Lowland	Proposed	348	397.439	256.969	561.622	146.343	103.988	196.526
A1E8	Brazil	Lowland	Proposed	338	191.125	124.278	269.257	79.6	59.4443	103.481
A1E9	Brazil	Lowland	Proposed	323	1248.95	804.615	1768.28	421.807	287.833	580.545
apertadinho	Brazil	Lowland	Existing	441	130.927	85.5615	183.95	60.1257	46.4472	76.3325
Andaqui	Colombia	Lowland	Proposed	420	97.1279	63.8238	136.054	49.1917	39.1499	61.0897
Mitu	Colombia	Lowland	Proposed	160	1643.23	1058.2	2327.02	549.359	372.96	758.362
CH_Mach√°ngara	Ecuador	Upland	Existing	2723	5.93598	5.17376	6.82688	19.691	19.4612	19.9633
Illuchi_1y2	Ecuador	Upland	Existing	3309	3.8	3.8	3.8	19	19	19
Pucara-pisayambo	Ecuador	Upland	Existing	3130	90.8732	59.8011	127.191	47.1683	37.7995	58.2689
Topo	Ecuador	Upland	Existing	1212	5.23271	4.72145	5.83028	19.4635	19.3093	19.6461
Agoyan	Ecuador	Upland	Existing	1528	5.42983	4.84822	6.10962	19.5273	19.3519	19.735
San_Francisco	Ecuador	Upland	Existing	1343	3.8	3.8	3.8	19	19	19
Alao	Ecuador	Upland	Existing	2765	3.8	3.8	3.8	19	19	19
Hidroabanico	Ecuador	Upland	Existing	1140	3.8	3.8	3.8	19	19	19
Normandia	Ecuador	Upland	Existing	1833	6.91621	5.80419	8.21594	20.0081	19.6728	20.4054
Amaluza_Paute_Molino	Ecuador	Upland	Existing	1987	16.6168	12.0431	21.9626	23.1463	21.7672	24.7802
San_Bartolo	Ecuador	Upland	Existing	744	4.56352	4.29106	4.88198	19.247	19.1648	19.3443
Mazar_Paute_Molino	Ecuador	Upland	Existing	2082	71.1024	47.0855	99.1736	40.7725	33.5309	49.3525
Delsitanisagua	Ecuador	Upland	Existing	848	8.29731	6.69244	10.1731	20.4549	19.971	21.0282
Carlos_Mora	Ecuador	Upland	Existing	1733	3.8	3.8	3.8	19	19	19
Chorrillos	Ecuador	Upland	Existing	1119	7.01027	5.86469	8.34925	20.0385	19.6931	20.4478
Isimanchi_II	Ecuador	Upland	Existing	1453	9.45008	7.43385	11.8067	20.8278	20.2199	21.5481
Victoria_Quijos	Ecuador	Upland	Existing	3268	5.03185	4.59226	5.54564	19.3985	19.266	19.5555
Loreto	Ecuador	Upland	Existing	3526	3.8	3.8	3.8	19	19	19
Papallacta	Ecuador	Upland	Existing	3167	5.85043	5.11873	6.70565	19.6633	19.4427	19.9247
Coca_Codo_Sinclair	Ecuador	Upland	Existing	1263	6.34254	5.43523	7.403	19.8225	19.5489	20.1467
Abitagua	Ecuador	Upland	Proposed	1182	5.76366	5.06292	6.58268	19.6352	19.424	19.8856
Ambato	Ecuador	Upland	Proposed	3244	7.93238	6.45774	9.65596	20.3368	19.8922	20.8637
Huarhualla	Ecuador	Upland	Proposed	3003	6.95388	5.82841	8.26933	20.0203	19.6809	20.4224
Sucua	Ecuador	Upland	Proposed	767	4.20205	4.05858	4.36973	19.1301	19.0868	19.1813
El_Ca√±aro	Ecuador	Upland	Proposed	3476	4.83529	4.46585	5.2671	19.3349	19.2235	19.4669
Negro	Ecuador	Upland	Proposed	776	8.18256	6.61864	10.0105	20.4178	19.9462	20.9765
Santiago_G9	Ecuador	Lowland	Proposed	479	9.31766	7.34868	11.619	20.785	20.1913	21.4884
Cuyes	Ecuador	Upland	Proposed	1069	8.00257	6.50288	9.75541	20.3595	19.9074	20.8953
El_Retorno	Ecuador	Upland	Proposed	1620	6.45993	5.51074	7.56937	19.8605	19.5743	20.1996
Santiago_G10	Ecuador	Upland	Proposed	721	9.66196	7.57012	12.1069	20.8964	20.2656	21.6437
Numbala	Ecuador	Upland	Proposed	2021	5.68415	5.01179	6.47001	19.6095	19.4068	19.8497
Palanda-2	Ecuador	Upland	Proposed	1023	7.44197	6.14233	8.961	20.1782	19.7863	20.6425
Isimanchi	Ecuador	Upland	Proposed	1481	4.4677	4.22943	4.74619	19.216	19.1442	19.3011
Las_Cidras	Ecuador	Upland	Proposed	1190	5.57603	4.94225	6.3168	19.5745	19.3835	19.801
Chingual	Ecuador	Upland	Proposed	1111	9.25405	7.30777	11.5289	20.7644	20.1776	21.4597
La_Barquilla	Ecuador	Upland	Proposed	871	6.93491	5.81622	8.24245	20.0141	19.6768	20.4138
San_Mateo	Ecuador	Upland	Proposed	1448	9.72318	7.60949	12.1937	20.9162	20.2788	21.6713
La_Rinconada	Ecuador	Upland	Proposed	2157	5.69413	5.01821	6.48415	19.6128	19.409	19.8542
Quijos_1	Ecuador	Upland	Proposed	2388	6.40848	5.47764	7.49645	19.8438	19.5632	20.1764
Cosanga	Ecuador	Upland	Proposed	1907	4.27084	4.10282	4.46722	19.1523	19.1017	19.2123
Cedroyacu	Ecuador	Upland	Proposed	1959	5.70352	5.02425	6.49745	19.6158	19.411	19.8585
Langoa	Ecuador	Upland	Proposed	2955	5.85693	5.12291	6.71485	19.6654	19.4441	19.9276
Verdeyacu_Chico	Ecuador	Upland	Proposed	971	6.45472	5.50738	7.56198	19.8588	19.5732	20.1972
Catachi	Ecuador	Upland	Proposed	951	6.2886	5.40054	7.32657	19.8051	19.5373	20.1223
Santiago_G11	Ecuador	Upland	Proposed	667	7.50326	6.18175	9.04785	20.198	19.7996	20.6701
Victoria-2	Ecuador	Upland	Proposed	1334	7.93932	6.4622	9.6658	20.3391	19.8937	20.8668
Lligua_Muyo	Ecuador	Upland	Proposed	1819	8.46509	6.80035	10.4108	20.5092	20.0072	21.1039
Paute_Cardenillo	Ecuador	Upland	Proposed	976	4.46806	4.22966	4.7467	19.2161	19.1442	19.3013
Santiago_G8	Ecuador	Lowland	Proposed	342	14.3939	10.6135	18.8125	22.4271	21.2873	23.7777
Valladolid	Ecuador	Upland	Proposed	1596	6.91032	5.8004	8.2076	20.0062	19.6715	20.4027
Palanda	Ecuador	Upland	Proposed	1026	4.55671	4.28668	4.87232	19.2448	19.1634	19.3413
Sardinas_Grande	Ecuador	Upland	Proposed	1676	11.5047	8.75524	14.7182	21.4925	20.6635	22.4747
Papallacta_Blanco_Grande	Ecuador	Upland	Proposed	2650	6.77204	5.71147	8.01165	19.9615	19.6417	20.3404
La_Merced_de_Jondachi	Ecuador	Upland	Proposed	918	4.47982	4.23723	4.76337	19.2199	19.1468	19.3066
Piat√∫a	Ecuador	Upland	Proposed	832	7.42506	6.13146	8.93704	20.1727	19.7827	20.6349
Jondachi_Sardinas	Ecuador	Upland	Proposed	628	8.48687	6.81436	10.4417	20.5162	20.0119	21.1137
Santa_Cruz	Ecuador	Upland	Existing	1197	3.98424	3.91849	4.06109	19.0596	19.0398	19.0831
Rio_Verde_Chico	Ecuador	Upland	Existing	1607	3.8	3.8	3.8	19	19	19
Sabanilla	Ecuador	Upland	Existing	1183	4.64751	4.34508	5.001	19.2742	19.183	19.3822
Due	Ecuador	Upland	Existing	735	8.80942	7.0218	10.8988	20.6206	20.0816	21.2592
Chalpi_Grande	Ecuador	Upland	Existing	3198	5.851	5.1191	6.70645	19.6635	19.4428	19.925
Quijos	Ecuador	Upland	Existing	2333	5.20506	4.70366	5.79109	19.4545	19.3034	19.6337
Pusuno	Ecuador	Upland	Existing	799	7.17891	5.97314	8.58822	20.0931	19.7295	20.5238
Gera	Peru	Upland	Existing	995	7.99099	6.49544	9.73902	20.3558	19.9049	20.8901
Chaglla	Peru	Upland	Existing	1046	16.903	12.2272	22.3681	23.2388	21.829	24.9093
San_Jose	Peru	Upland	Existing	3885	3.8	3.8	3.8	19	19	19
Candelaria	Peru	Upland	Existing	3631	3.8	3.8	3.8	19	19	19
Chaprin	Peru	Upland	Existing	2987	3.8	3.8	3.8	19	19	19
San_Gaban_2	Peru	Upland	Existing	1261	44.2925	29.8427	61.1815	32.0994	27.7425	37.2616
San_Gaban_1	Peru	Upland	Existing	2099	269.611	174.756	380.478	104.99	76.3897	138.877
La_Pelota	Peru	Upland	Existing	872	3.8	3.8	3.8	19	19	19
El_Muyo	Peru	Lowland	Existing	362	3.8	3.8	3.8	19	19	19
Caclic	Peru	Upland	Existing	1773	3.8	3.8	3.8	19	19	19
Pias_1	Peru	Upland	Existing	1592	204.474	132.863	288.173	83.9183	62.3263	109.501
Maria_Jiray_Huari	Peru	Upland	Existing	3292	3.8	3.8	3.8	19	19	19
Huallanca_Nueva	Peru	Upland	Existing	3551	3.8	3.8	3.8	19	19	19
Yaupi_Modif_2008	Peru	Upland	Existing	1357	54.5211	36.4212	75.6764	35.4084	29.9509	41.8745
Yuncan_complex	Peru	Upland	Existing	1898	69.0732	45.7804	96.2981	40.116	33.0928	48.4374
Carpapata_2	Peru	Upland	Existing	2063	3.8	3.8	3.8	19	19	19
Yanango	Peru	Upland	Existing	1583	3.8	3.8	3.8	19	19	19
Chimay	Peru	Upland	Existing	1353	5.55636	4.9296	6.28892	19.5682	19.3792	19.7921
Monobamba_1and2	Peru	Upland	Existing	924	3.8	3.8	3.8	19	19	19
Malpaso_Modificacion	Peru	Upland	Existing	3871	79.5153	52.4962	111.095	43.494	35.3473	53.1466
La_Oroya	Peru	Upland	Existing	3711	3.8	3.8	3.8	19	19	19
Carpapata_1	Peru	Upland	Existing	2081	3.8	3.8	3.8	19	19	19
Pachachaca_Modificacion	Peru	Upland	Existing	4238	691.697	446.221	978.613	241.536	167.52	329.233
Cerro_El_Aguila	Peru	Upland	Existing	1452	53.7978	35.956	74.6514	35.1744	29.7947	41.5483
Sicaya_Huarisca	Peru	Upland	Existing	3303	3.8	3.8	3.8	19	19	19
Antunez_de_Mayolo_Mantaro_Tablachaca	Peru	Upland	Existing	2699	4.86736	4.48647	5.31254	19.3453	19.2304	19.4814
Machupichu_1and2	Peru	Upland	Existing	2257	37.7074	25.6075	51.8498	29.9691	26.3208	34.2918
Restitucion	Peru	Upland	Existing	1565	113.07	74.0769	158.645	54.349	42.5919	68.2793
CH_Marangani_Langui	Peru	Upland	Existing	3814	3.8	3.8	3.8	19	19	19
Misapuquio	Peru	Upland	Existing	3920	107.108	70.2422	150.196	52.4202	41.3046	65.5904
Las_Orquideas_1	Peru	Upland	Proposed	958	120.331	78.7466	168.935	56.6979	44.1595	71.5538
Pumayacu_Cachiyacu	Peru	Lowland	Proposed	200	165.519	107.81	232.971	71.3164	53.9159	91.9332
Naranjos_2	Peru	Upland	Proposed	1166	117.254	76.768	164.575	55.7026	43.4953	70.1664
Mayo_4	Peru	Lowland	Proposed	355	69.2845	45.9163	96.5975	40.1844	33.1384	48.5327
Mayo_2	Peru	Lowland	Proposed	447	85.2098	56.1587	119.165	45.3362	36.5767	55.7148
Mayo_1	Peru	Upland	Proposed	771	115.408	75.5805	161.958	55.1053	43.0966	69.3337
Chontayacu_alto	Peru	Upland	Proposed	1252	85.0122	56.0316	118.885	45.2723	36.5341	55.6257
Chontayacu_bajo	Peru	Upland	Proposed	726	69.0566	45.7697	96.2745	40.1106	33.0892	48.4299
Belo_Horizonte	Peru	Upland	Proposed	692	67.3634	44.6808	93.8751	39.5629	32.7236	47.6663
Pongo_de_Aguirre	Peru	Lowland	Proposed	158	364.169	235.571	514.475	135.58	96.8052	181.522
Huallaga	Peru	Upland	Proposed	1960	52.8505	35.3468	73.309	34.8679	29.5902	41.1211
Colpa	Peru	Upland	Proposed	1999	205.931	133.8	290.238	84.3898	62.641	110.158
Rio_Queros	Peru	Upland	Proposed	1786	56.9627	37.9915	79.1363	36.1982	30.478	42.9757
San_Gaban_3	Peru	Upland	Proposed	772	56.5205	37.7072	78.5097	36.0552	30.3826	42.7763
Rio_Araza	Peru	Lowland	Proposed	429	190.838	124.094	268.85	79.5072	59.3824	103.352
Ina_65_88_90	Peru	Upland	Proposed	647	124.994	81.7458	175.543	58.2064	45.1663	73.6569
san-gaban_4	Peru	Upland	Proposed	2775	46.5641	31.3037	64.4005	32.8343	28.233	38.286
Inambari	Peru	Lowland	Proposed	333	222.031	144.155	313.052	89.598	66.1169	117.419
Sandia_Ina_30_Ina_40	Peru	Upland	Proposed	1178	79.1673	52.2724	110.602	43.3815	35.2721	52.9897
Lorena	Peru	Lowland	Proposed	305	94.2302	61.9601	131.948	48.2543	38.5243	59.7828
Rentema	Peru	Lowland	Proposed	329	732.383	472.387	1036.27	254.698	176.304	347.581
Manseriche	Peru	Lowland	Proposed	157	1549.1	997.657	2193.63	518.906	352.636	715.909
Escurrebraga	Peru	Lowland	Proposed	275	621.778	401.252	879.53	218.917	152.424	297.7
cumba4	Peru	Lowland	Proposed	484	26.612	18.4715	36.1267	26.3797	23.9252	29.2879
Pion	Peru	Upland	Proposed	589	65.5473	43.5127	91.3015	38.9754	32.3315	46.8472
Yangas	Peru	Upland	Proposed	805	4.57047	4.29552	4.89182	19.2492	19.1663	19.3475
Del_Norte	Peru	Upland	Proposed	718	82.1949	54.2196	114.893	44.3609	35.9258	54.3551
Chadin_2	Peru	Upland	Proposed	646	72.6604	48.0875	101.381	41.2764	33.8673	50.0551
Veracruz	Peru	Upland	Proposed	501	66.4927	44.1208	92.6412	39.2812	32.5356	47.2736
Santa_Rosa_Peru	Peru	Upland	Proposed	809	37.4512	25.4428	51.4868	29.8862	26.2654	34.1763
Balsas	Peru	Upland	Proposed	836	81.6044	53.8398	114.056	44.1699	35.7983	54.0888
Tulpac_Palenque_Pusac	Peru	Upland	Proposed	959	102.508	67.2837	143.677	50.9321	40.3114	63.5158
bolivar	Peru	Upland	Proposed	969	249.286	161.684	351.676	98.4152	72.0016	129.711
Pataz_2	Peru	Upland	Proposed	1588	93.8482	61.7144	131.406	48.1307	38.4418	59.6106
Lavasen_Quishuar	Peru	Upland	Proposed	1558	7.76034	6.34709	9.41216	20.2812	19.8551	20.7861
Las_Joyas	Peru	Upland	Proposed	1605	70.0052	46.3798	97.6187	40.4175	33.294	48.8577
Pias_2	Peru	Upland	Proposed	1517	121.988	79.8124	171.283	57.234	44.5173	72.3012
Pataz_1	Peru	Upland	Proposed	1255	19.6909	14.0202	26.3188	24.1407	22.4309	26.1666
Chusgon	Peru	Upland	Proposed	1356	136.224	88.9683	191.456	61.8393	47.5909	78.7214
San_Pablo	Peru	Upland	Proposed	1599	33.137	22.668	45.3731	28.4906	25.334	32.2306
Rupac	Peru	Upland	Proposed	2041	67.3634	44.6808	93.8751	39.5629	32.7236	47.6663
Pulperia	Peru	Upland	Proposed	2300	50.0279	33.5315	69.3092	33.9548	28.9808	39.8482
puchca	Peru	Upland	Proposed	2608	58.2829	38.8407	81.0072	36.6253	30.7631	43.5711
Chilia	Peru	Upland	Proposed	2364	34.9187	23.814	47.898	29.0669	25.7187	33.0341
Centauro	Peru	Upland	Proposed	2958	59.9891	39.938	83.425	37.1773	31.1315	44.3405
Llata_2	Peru	Upland	Proposed	2604	16.5127	11.9762	21.815	23.1126	21.7447	24.7333
Llata_1	Peru	Upland	Proposed	3256	58.2829	38.8407	81.0072	36.6253	30.7631	43.5711
Yanamayo	Peru	Upland	Proposed	2273	130.927	85.5615	183.95	60.1257	46.4472	76.3325
Mazan	Peru	Lowland	Proposed	97	845.941	545.422	1197.19	291.434	200.822	398.794
Santa_Catalina	Peru	Upland	Proposed	558	84.1826	55.498	117.709	45.0039	36.3549	55.2515
Pauya_Cushabatay	Peru	Lowland	Proposed	176	208.147	135.225	293.378	85.1065	63.1194	111.158
El_Ca√±o	Peru	Upland	Proposed	1509	32.801	22.452	44.8971	28.3819	25.2614	32.0791
Garibaldi	Peru	Upland	Proposed	1145	75.5198	49.9265	105.433	42.2015	34.4846	51.3447
Renovandes_H1	Peru	Upland	Proposed	1004	92.2488	60.6858	129.14	47.6133	38.0965	58.8893
Huasahuasi_2	Peru	Upland	Proposed	2359	62.1002	41.2958	86.4167	37.8602	31.5873	45.2926
Huasahuasi_1	Peru	Upland	Proposed	2562	68.3212	45.2968	95.2324	39.8727	32.9304	48.0982
Tambo_60	Peru	Lowland	Proposed	207	156.792	102.197	220.604	68.4932	52.0317	87.9975
mainique	Peru	Lowland	Proposed	393	142.482	92.9932	200.325	63.8639	48.9421	81.5438
La_Virgen	Peru	Upland	Proposed	1029	50.1901	33.6358	69.5389	34.0073	29.0158	39.9213
Curibamba1_uchub	Peru	Upland	Proposed	1555	50.7252	33.9799	70.2973	34.1804	29.1314	40.1627
Tambo_40	Peru	Lowland	Proposed	263	221.28	143.672	311.988	89.3551	65.9548	117.081
Tambo_Puerto_Prado	Peru	Lowland	Proposed	305	158.642	103.387	223.226	69.0918	52.4311	88.8319
Curibamba2_comas	Peru	Upland	Proposed	1552	82.2998	54.2871	115.041	44.3948	35.9485	54.4024
Paquitzapango	Peru	Lowland	Proposed	328	697.052	449.664	986.2	243.268	168.676	331.647
Mantaro_270	Peru	Upland	Proposed	1304	65.4289	43.4366	91.1337	38.937	32.3059	46.7938
Cuquipampa	Peru	Upland	Proposed	696	84.4692	55.6823	118.116	45.0966	36.4168	55.3808
Vizcatan	Peru	Upland	Proposed	607	62.9907	41.8685	87.6786	38.1483	31.7795	45.6942
Ayna	Peru	Upland	Proposed	1293	93.1063	61.2373	130.355	47.8907	38.2816	59.2759
Vilcanota_4	Peru	Upland	Proposed	1223	34.8847	23.7921	47.8498	29.056	25.7113	33.0188
Vilcanota_5	Peru	Upland	Proposed	1152	101.211	66.4498	141.84	50.5126	40.0314	62.9311
Santa_Teresa_2	Peru	Upland	Proposed	1778	26.1401	18.168	35.4579	26.227	23.8233	29.0751
Illapani	Peru	Upland	Proposed	647	133.674	87.3282	187.843	61.0144	47.0403	77.5714
Ccollpani	Peru	Upland	Proposed	1544	49.8406	33.411	69.0437	33.8942	28.9404	39.7637
Retamal	Peru	Upland	Proposed	2525	83.9956	55.3777	117.444	44.9434	36.3146	55.1671
Santa_Teresa	Peru	Upland	Proposed	1539	66.9231	44.3976	93.2512	39.4204	32.6286	47.4677
Sumabeni	Peru	Lowland	Proposed	443	124.553	81.4623	174.918	58.0639	45.0711	73.4581
Oreja_De_Perro_1	Peru	Upland	Proposed	1000	187.825	122.156	264.58	78.5325	58.7319	101.993
Pongo_de_Mainique_Urub_320	Peru	Lowland	Proposed	458	147.314	96.1012	207.173	65.4272	49.9854	83.7232
Sausa_Huarangalle	Peru	Upland	Proposed	2410	39.948	27.0486	55.025	30.6939	26.8045	35.3023
Pucara_Salcca	Peru	Upland	Proposed	3935	49.4074	33.1324	68.4298	33.7541	28.8468	39.5683
Pucara_2	Peru	Upland	Proposed	3593	45.5842	30.6735	63.0119	32.5172	28.0214	37.8441
Pacobamba	Peru	Upland	Proposed	1370	137.497	89.7869	193.26	62.2511	47.8657	79.2955
Oreja_de_Perro	Peru	Upland	Proposed	1482	50.4803	33.8224	69.9503	34.1012	29.0785	40.0522
Santa_Maria	Peru	Upland	Proposed	1536	104.501	68.5656	146.502	51.5769	40.7417	64.4147
Velille	Peru	Upland	Proposed	2539	172.151	112.075	242.368	73.4618	55.3477	94.9241
Angel_2	Peru	Upland	Existing	2278	21.4612	15.1588	28.8275	24.7134	22.8131	26.965
Angel_3	Peru	Upland	Existing	2058	40.4044	27.3421	55.6718	30.8416	26.9031	35.5081
Angel_1	Peru	Upland	Existing	2617	59.5328	39.6445	82.7784	37.0297	31.033	44.1348
Potrero	Peru	Upland	Existing	1987	141.319	92.2452	198.677	63.4876	48.6909	81.0193
Mara√±on	Peru	Upland	Existing	3131	119.16	77.9939	167.276	56.3192	43.9068	71.026
Carpapata_3	Peru	Upland	Existing	1986	27.2191	18.862	36.987	26.5761	24.0563	29.5617

## Sheet: Figure_2a
capacity	c_intensity_20y_mean	optimality
91887.4	381.339	optimal
91886.3	381.322	optimal
91886.2	381.322	optimal
91886	381.312	optimal
91885.9	381.302	optimal
91884.9	381.295	optimal
91884.9	381.295	optimal
91884.8	381.284	optimal
91884.8	381.284	optimal
91884.6	381.274	optimal
91883.7	381.267	optimal
91883.5	381.257	optimal
91883.4	381.258	optimal
91883.1	381.248	optimal
91882.9	381.249	optimal
91882.3	381.24	optimal
91882	381.231	optimal
91882	381.231	optimal
91881.8	381.221	optimal
91881.7	381.21	optimal
91880.7	381.204	optimal
91880.6	381.204	optimal
91880.6	381.193	optimal
91880.5	381.194	optimal
91880.3	381.184	optimal
91879.4	381.176	optimal
91879.2	381.166	optimal
91879.2	381.166	optimal
91878.7	381.158	optimal
91878.1	381.149	optimal
91877.6	381.14	optimal
91877.5	381.141	optimal
91876.9	381.132	optimal
91876.4	381.124	optimal
91875.8	381.115	optimal
91875.7	381.116	optimal
91875.1	381.107	optimal
91874.7	381.098	optimal
91874.6	381.099	optimal
91874.5	381.099	optimal
91873.9	381.091	optimal
91873.4	381.082	optimal
91873.1	381.072	optimal
91873	381.062	optimal
91872	381.055	optimal
91871.9	381.055	optimal
91871.9	381.045	optimal
91871.8	381.045	optimal
91871.6	381.035	optimal
91870.7	381.028	optimal
91870.5	381.018	optimal
91870.5	381.018	optimal
91870	381.009	optimal
91869.4	381.001	optimal
91868.9	380.992	optimal
91868.8	380.992	optimal
91868.2	380.984	optimal
91867.7	380.975	optimal
91867.1	380.967	optimal
91867.1	380.967	optimal
91866.4	380.959	optimal
91866	380.949	optimal
91865.2	380.942	optimal
91864.7	380.933	optimal
91864.1	380.925	optimal
91864.1	380.925	optimal
91863.1	380.918	optimal
91863	380.908	optimal
91862.5	380.703	optimal
91861.4	380.686	optimal
91861.1	380.677	optimal
91861	380.666	optimal
91860	380.659	optimal
91859.9	380.649	optimal
91859.7	380.639	optimal
91858.8	380.632	optimal
91858.6	380.622	optimal
91858.2	380.613	optimal
91858	380.613	optimal
91857.4	380.605	optimal
91857.1	380.595	optimal
91856.9	380.596	optimal
91856.9	380.585	optimal
91856.8	380.575	optimal
91855.8	380.568	optimal
91855.7	380.558	optimal
91855.4	380.548	optimal
91854.5	380.541	optimal
91854.3	380.531	optimal
91853.8	380.522	optimal
91853.2	380.514	optimal
91852.7	380.505	optimal
91852	380.497	optimal
91851.5	380.488	optimal
91850.9	380.48	optimal
91850.8	380.48	optimal
91850.2	380.472	optimal
91849.8	380.463	optimal
91849.7	380.463	optimal
91849	380.455	optimal
91848.5	380.446	optimal
91848.2	380.437	optimal
91848.1	380.426	optimal
91847.1	380.419	optimal
91847	380.409	optimal
91846.7	380.399	optimal
91845.8	380.392	optimal
91845.6	380.382	optimal
91845.1	380.373	optimal
91844.5	380.365	optimal
91844	380.356	optimal
91843.3	380.348	optimal
91842.8	380.339	optimal
91842.2	380.331	optimal
91841.5	380.323	optimal
91841.1	380.314	optimal
91840.3	380.306	optimal
91839.8	380.297	optimal
91839.2	380.289	optimal
91838.2	380.282	optimal
91838.1	380.272	optimal
91837.3	380.275	optimal
91837	380.265	optimal
91836.5	380.257	optimal
91836.2	380.258	optimal
91835.9	380.248	optimal
91835.1	380.241	optimal
91834.8	380.242	optimal
91834.8	380.231	optimal
91834.4	380.048	optimal
91833.3	380.031	optimal
91833	380.021	optimal
91832.9	380.011	optimal
91831.9	380.004	optimal
91831.8	379.994	optimal
91831.6	379.984	optimal
91830.7	379.977	optimal
91830.5	379.967	optimal
91830.1	379.957	optimal
91829.9	379.958	optimal
91829.3	379.95	optimal
91829	379.94	optimal
91828.8	379.941	optimal
91828.8	379.93	optimal
91828.7	379.92	optimal
91827.7	379.913	optimal
91827.6	379.902	optimal
91827.3	379.893	optimal
91826.4	379.886	optimal
91826.2	379.876	optimal
91825.7	379.867	optimal
91825.1	379.858	optimal
91824.6	379.85	optimal
91823.9	379.842	optimal
91823.4	379.833	optimal
91822.8	379.824	optimal
91822.8	379.824	optimal
91822.1	379.816	optimal
91821.7	379.807	optimal
91820.9	379.8	optimal
91820.4	379.791	optimal
91820.1	379.781	optimal
91820	379.771	optimal
91819	379.764	optimal
91818.9	379.754	optimal
91818.6	379.744	optimal
91817.7	379.737	optimal
91817.5	379.727	optimal
91817	379.718	optimal
91816.4	379.709	optimal
91815.9	379.701	optimal
91815.2	379.693	optimal
91814.7	379.684	optimal
91814.1	379.675	optimal
91813.4	379.667	optimal
91813	379.658	optimal
91812.2	379.651	optimal
91811.7	379.642	optimal
91811.1	379.633	optimal
91810.1	379.627	optimal
91810	379.616	optimal
91809.5	379.412	optimal
91808.4	379.395	optimal
91808.1	379.385	optimal
91808	379.375	optimal
91807	379.368	optimal
91806.9	379.358	optimal
91806.7	379.348	optimal
91805.8	379.34	optimal
91805.6	379.33	optimal
91805.2	379.321	optimal
91805	379.322	optimal
91804.4	379.314	optimal
91804.1	379.304	optimal
91803.9	379.305	optimal
91803.9	379.294	optimal
91803.8	379.283	optimal
91802.8	379.277	optimal
91802.7	379.266	optimal
91802.4	379.257	optimal
91801.5	379.249	optimal
91801.3	379.239	optimal
91800.8	379.231	optimal
91800.2	379.222	optimal
91799.7	379.213	optimal
91799	379.205	optimal
91798.5	379.197	optimal
91797.9	379.188	optimal
91797.9	379.188	optimal
91797.8	379.189	optimal
91797.2	379.18	optimal
91796.8	379.171	optimal
91796.7	379.171	optimal
91796	379.163	optimal
91795.5	379.155	optimal
91795.2	379.145	optimal
91795.1	379.134	optimal
91794.1	379.128	optimal
91794	379.117	optimal
91793.7	379.108	optimal
91792.8	379.1	optimal
91792.6	379.09	optimal
91792.1	379.082	optimal
91791.5	379.073	optimal
91791	379.064	optimal
91790.3	379.056	optimal
91789.8	379.048	optimal
91789.2	379.039	optimal
91788.5	379.031	optimal
91788.1	379.022	optimal
91787.3	379.014	optimal
91786.8	379.005	optimal
91786.2	378.997	optimal
91785.2	378.99	optimal
91785.1	378.98	optimal
91784	378.974	optimal
91783.5	378.965	optimal
91782.9	378.956	optimal
91782.1	378.949	optimal
91781.8	378.95	optimal
91781.8	378.939	optimal
91780.6	378.933	optimal
91780.3	378.934	optimal
91780.1	378.924	optimal
91779.6	378.926	optimal
91779.4	378.916	optimal
91778.9	378.907	optimal
91778.7	378.908	optimal
91778.3	378.899	optimal
91777.6	378.891	optimal
91777.2	378.882	optimal
91776.4	378.874	optimal
91775.9	378.865	optimal
91775.7	378.866	optimal
91775.3	378.857	optimal
91774.6	378.849	optimal
91774.2	378.84	optimal
91773.1	378.833	optimal
91772.6	378.825	optimal
91772.4	378.825	optimal
91772	378.816	optimal
91771.9	377.09	optimal
91770.8	377.073	optimal
91770.7	377.073	optimal
91770.5	377.063	optimal
91770.4	377.053	optimal
91769.4	377.046	optimal
91769.4	377.046	optimal
91769.3	377.035	optimal
91769.3	377.035	optimal
91769.1	377.025	optimal
91768.2	377.018	optimal
91768	377.008	optimal
91767.9	377.008	optimal
91767.6	376.999	optimal
91767.4	377	optimal
91766.8	376.991	optimal
91766.5	376.982	optimal
91766.5	376.982	optimal
91766.3	376.971	optimal
91766.2	376.961	optimal
91765.2	376.954	optimal
91765.1	376.955	optimal
91765.1	376.944	optimal
91765	376.944	optimal
91764.8	376.934	optimal
91763.9	376.927	optimal
91763.7	376.917	optimal
91763.7	376.917	optimal
91763.2	376.908	optimal
91762.6	376.9	optimal
91762.1	376.891	optimal
91762	376.891	optimal
91761.4	376.883	optimal
91760.9	376.874	optimal
91760.3	376.866	optimal
91760.2	376.866	optimal
91759.6	376.858	optimal
91759.2	376.848	optimal
91759.1	376.849	optimal
91759	376.849	optimal
91758.4	376.841	optimal
91757.9	376.832	optimal
91757.6	376.822	optimal
91757.5	376.812	optimal
91756.5	376.805	optimal
91756.4	376.805	optimal
91756.4	376.795	optimal
91756.3	376.795	optimal
91756.1	376.785	optimal
91755.2	376.778	optimal
91755	376.768	optimal
91755	376.768	optimal
91754.5	376.759	optimal
91753.9	376.75	optimal
91753.4	376.742	optimal
91753.3	376.742	optimal
91752.7	376.734	optimal
91752.2	376.725	optimal
91751.6	376.716	optimal
91751.6	376.716	optimal
91750.9	376.708	optimal
91750.5	376.699	optimal
91749.7	376.691	optimal
91749.2	376.683	optimal
91748.6	376.674	optimal
91748.6	376.674	optimal
91747.6	376.667	optimal
91747.5	376.657	optimal
91747	376.453	optimal
91745.9	376.435	optimal
91745.6	376.426	optimal
91745.5	376.415	optimal
91744.5	376.408	optimal
91744.4	376.398	optimal
91744.2	376.388	optimal
91743.3	376.381	optimal
91743.1	376.371	optimal
91742.7	376.361	optimal
91742.5	376.362	optimal
91741.9	376.354	optimal
91741.6	376.344	optimal
91741.4	376.345	optimal
91741.4	376.334	optimal
91741.3	376.324	optimal
91740.3	376.317	optimal
91740.2	376.306	optimal
91739.9	376.297	optimal
91739	376.289	optimal
91738.8	376.279	optimal
91738.3	376.271	optimal
91737.7	376.262	optimal
91737.2	376.253	optimal
91736.5	376.245	optimal
91736	376.236	optimal
91735.4	376.228	optimal
91735.3	376.228	optimal
91734.7	376.22	optimal
91734.3	376.211	optimal
91734.2	376.211	optimal
91733.5	376.203	optimal
91733	376.194	optimal
91732.7	376.185	optimal
91732.6	376.174	optimal
91731.6	376.167	optimal
91731.5	376.157	optimal
91731.2	376.147	optimal
91730.3	376.14	optimal
91730.1	376.13	optimal
91729.6	376.121	optimal
91729	376.113	optimal
91728.5	376.104	optimal
91727.8	376.096	optimal
91727.3	376.087	optimal
91726.7	376.079	optimal
91726	376.071	optimal
91725.6	376.061	optimal
91724.8	376.054	optimal
91724.3	376.045	optimal
91723.7	376.037	optimal
91722.7	376.03	optimal
91722.6	376.019	optimal
91721.8	376.022	optimal
91721.5	376.013	optimal
91721	376.004	optimal
91720.7	376.005	optimal
91720.4	375.996	optimal
91719.6	375.988	optimal
91719.3	375.989	optimal
91719.3	375.978	optimal
91718.9	375.795	optimal
91718.9	375.795	optimal
91717.8	375.778	optimal
91717.5	375.768	optimal
91717.4	375.758	optimal
91716.4	375.751	optimal
91716.3	375.741	optimal
91716.1	375.73	optimal
91715.2	375.723	optimal
91715	375.713	optimal
91714.6	375.704	optimal
91714.4	375.705	optimal
91713.8	375.696	optimal
91713.5	375.687	optimal
91713.3	375.688	optimal
91713.3	375.677	optimal
91713.2	375.666	optimal
91712.2	375.659	optimal
91712.1	375.649	optimal
91711.8	375.639	optimal
91710.9	375.632	optimal
91710.7	375.622	optimal
91710.2	375.613	optimal
91709.6	375.605	optimal
91709.1	375.596	optimal
91708.4	375.588	optimal
91707.9	375.579	optimal
91707.3	375.571	optimal
91707.3	375.571	optimal
91706.6	375.563	optimal
91706.2	375.553	optimal
91705.4	375.546	optimal
91704.9	375.537	optimal
91704.6	375.527	optimal
91704.5	375.517	optimal
91703.5	375.51	optimal
91703.4	375.499	optimal
91703.1	375.49	optimal
91702.2	375.483	optimal
91702	375.472	optimal
91701.5	375.464	optimal
91700.9	375.455	optimal
91700.4	375.446	optimal
91699.7	375.438	optimal
91699.2	375.429	optimal
91698.6	375.421	optimal
91697.9	375.413	optimal
91697.5	375.404	optimal
91696.7	375.396	optimal
91696.2	375.387	optimal
91695.6	375.379	optimal
91694.6	375.372	optimal
91694.5	375.362	optimal
91694	375.157	optimal
91692.9	375.14	optimal
91692.6	375.13	optimal
91692.5	375.12	optimal
91691.5	375.113	optimal
91691.4	375.102	optimal
91691.2	375.092	optimal
91690.3	375.085	optimal
91690.1	375.075	optimal
91689.7	375.066	optimal
91689.5	375.067	optimal
91688.9	375.058	optimal
91688.6	375.049	optimal
91688.4	375.049	optimal
91688.4	375.038	optimal
91688.3	375.028	optimal
91687.3	375.021	optimal
91687.2	375.011	optimal
91686.9	375.001	optimal
91686	374.994	optimal
91685.8	374.984	optimal
91685.3	374.975	optimal
91684.7	374.966	optimal
91684.2	374.958	optimal
91683.5	374.95	optimal
91683	374.941	optimal
91682.4	374.932	optimal
91682.4	374.932	optimal
91682.3	374.933	optimal
91681.7	374.924	optimal
91681.3	374.915	optimal
91681.2	374.915	optimal
91680.5	374.907	optimal
91680	374.899	optimal
91679.7	374.889	optimal
91679.6	374.878	optimal
91678.6	374.872	optimal
91678.5	374.861	optimal
91678.2	374.851	optimal
91677.3	374.844	optimal
91677.1	374.834	optimal
91676.6	374.825	optimal
91676	374.817	optimal
91675.5	374.808	optimal
91674.8	374.8	optimal
91674.3	374.791	optimal
91673.7	374.783	optimal
91673	374.775	optimal
91672.6	374.765	optimal
91671.8	374.758	optimal
91671.3	374.749	optimal
91670.7	374.741	optimal
91669.7	374.734	optimal
91669.6	374.723	optimal
91668.5	374.717	optimal
91668	374.708	optimal
91667.4	374.7	optimal
91666.6	374.692	optimal
91666.3	374.693	optimal
91666.3	374.682	optimal
91665.1	374.676	optimal
91664.8	374.677	optimal
91664.6	374.667	optimal
91664.1	374.669	optimal
91663.9	374.659	optimal
91663.4	374.65	optimal
91663.2	374.651	optimal
91662.8	374.642	optimal
91662.4	374.47	optimal
91661.3	374.452	optimal
91661	374.443	optimal
91660.9	374.432	optimal
91659.9	374.425	optimal
91659.8	374.415	optimal
91659.6	374.405	optimal
91658.7	374.398	optimal
91658.5	374.388	optimal
91658.1	374.378	optimal
91657.9	374.379	optimal
91657.3	374.371	optimal
91657	374.361	optimal
91656.8	374.362	optimal
91656.8	374.351	optimal
91656.7	374.34	optimal
91655.7	374.334	optimal
91655.6	374.323	optimal
91655.3	374.314	optimal
91654.4	374.306	optimal
91654.2	374.296	optimal
91653.7	374.287	optimal
91653.1	374.279	optimal
91652.6	374.27	optimal
91651.9	374.262	optimal
91651.4	374.253	optimal
91650.8	374.245	optimal
91650.8	374.245	optimal
91650.7	374.245	optimal
91650.1	374.237	optimal
91649.7	374.227	optimal
91649.6	374.228	optimal
91648.9	374.22	optimal
91648.4	374.211	optimal
91648.1	374.201	optimal
91648	374.191	optimal
91647	374.184	optimal
91646.9	374.173	optimal
91646.6	374.164	optimal
91645.7	374.157	optimal
91645.5	374.147	optimal
91645	374.138	optimal
91644.4	374.129	optimal
91643.9	374.12	optimal
91643.2	374.112	optimal
91642.7	374.103	optimal
91642.1	374.095	optimal
91641.4	374.087	optimal
91641	374.078	optimal
91640.2	374.07	optimal
91639.7	374.061	optimal
91639.1	374.053	optimal
91638.1	374.046	optimal
91638	374.035	optimal
91637.9	373.633	optimal
91636.8	373.616	optimal
91636.5	373.606	optimal
91636.4	373.596	optimal
91635.4	373.589	optimal
91635.3	373.579	optimal
91635.1	373.569	optimal
91634.2	373.561	optimal
91634	373.551	optimal
91633.6	373.542	optimal
91633.4	373.543	optimal
91632.8	373.534	optimal
91632.5	373.525	optimal
91632.3	373.526	optimal
91632.3	373.515	optimal
91632.2	373.504	optimal
91631.2	373.497	optimal
91631.1	373.487	optimal
91630.8	373.477	optimal
91629.9	373.47	optimal
91629.7	373.46	optimal
91629.2	373.451	optimal
91628.6	373.443	optimal
91628.1	373.434	optimal
91627.4	373.426	optimal
91626.9	373.417	optimal
91626.3	373.408	optimal
91626.2	373.409	optimal
91625.6	373.4	optimal
91625.2	373.391	optimal
91625.1	373.391	optimal
91624.4	373.383	optimal
91623.9	373.374	optimal
91623.6	373.365	optimal
91623.5	373.354	optimal
91622.5	373.348	optimal
91622.4	373.337	optimal
91622.1	373.327	optimal
91621.2	373.32	optimal
91621	373.31	optimal
91620.5	373.301	optimal
91619.9	373.293	optimal
91619.4	373.284	optimal
91618.7	373.276	optimal
91618.2	373.267	optimal
91617.6	373.258	optimal
91616.9	373.25	optimal
91616.5	373.241	optimal
91615.7	373.234	optimal
91615.2	373.225	optimal
91614.6	373.216	optimal
91613.6	373.209	optimal
91613.5	373.199	optimal
91613	372.994	optimal
91611.9	372.977	optimal
91611.8	372.977	optimal
91611.6	372.967	optimal
91611.5	372.957	optimal
91610.5	372.95	optimal
91610.5	372.95	optimal
91610.4	372.939	optimal
91610.4	372.939	optimal
91610.2	372.929	optimal
91609.3	372.922	optimal
91609.1	372.912	optimal
91609	372.912	optimal
91608.7	372.903	optimal
91608.5	372.904	optimal
91607.9	372.895	optimal
91607.6	372.885	optimal
91607.6	372.885	optimal
91607.4	372.875	optimal
91607.3	372.865	optimal
91606.3	372.858	optimal
91606.2	372.858	optimal
91606.2	372.848	optimal
91606.1	372.848	optimal
91605.9	372.838	optimal
91605	372.831	optimal
91604.8	372.821	optimal
91604.8	372.821	optimal
91604.3	372.812	optimal
91603.7	372.803	optimal
91603.2	372.794	optimal
91603.1	372.795	optimal
91602.5	372.786	optimal
91602	372.777	optimal
91601.4	372.769	optimal
91600.7	372.761	optimal
91600.3	372.752	optimal
91600.1	372.752	optimal
91599.5	372.744	optimal
91599	372.735	optimal
91598.7	372.725	optimal
91598.6	372.715	optimal
91597.6	372.708	optimal
91597.5	372.708	optimal
91597.5	372.698	optimal
91597.4	372.698	optimal
91597.2	372.688	optimal
91596.3	372.681	optimal
91596.1	372.671	optimal
91596.1	372.671	optimal
91595.6	372.662	optimal
91595	372.653	optimal
91594.5	372.644	optimal
91594.4	372.645	optimal
91593.8	372.636	optimal
91593.3	372.627	optimal
91592.7	372.619	optimal
91592.7	372.619	optimal
91592	372.611	optimal
91591.6	372.602	optimal
91590.8	372.594	optimal
91590.3	372.585	optimal
91589.7	372.577	optimal
91589.7	372.577	optimal
91588.7	372.57	optimal
91588.6	372.559	optimal
91587.5	372.553	optimal
91587	372.544	optimal
91586.4	372.536	optimal
91586.4	372.536	optimal
91585.6	372.528	optimal
91585.3	372.529	optimal
91585.3	372.518	optimal
91584.9	372.335	optimal
91583.8	372.318	optimal
91583.5	372.308	optimal
91583.4	372.297	optimal
91582.4	372.29	optimal
91582.3	372.28	optimal
91582.1	372.27	optimal
91581.2	372.263	optimal
91581	372.253	optimal
91580.6	372.243	optimal
91580.4	372.244	optimal
91579.8	372.236	optimal
91579.5	372.226	optimal
91579.3	372.227	optimal
91579.3	372.216	optimal
91579.2	372.205	optimal
91578.2	372.199	optimal
91578.1	372.188	optimal
91577.8	372.178	optimal
91576.9	372.171	optimal
91576.7	372.161	optimal
91576.2	372.152	optimal
91575.6	372.144	optimal
91575.1	372.135	optimal
91574.4	372.127	optimal
91573.9	372.118	optimal
91573.3	372.109	optimal
91573.2	372.11	optimal
91572.6	372.101	optimal
91572.2	372.092	optimal
91572.1	372.092	optimal
91571.4	372.084	optimal
91570.9	372.076	optimal
91570.6	372.066	optimal
91570.5	372.055	optimal
91569.5	372.049	optimal
91569.4	372.038	optimal
91569.1	372.028	optimal
91568.2	372.021	optimal
91568	372.011	optimal
91567.5	372.002	optimal
91566.9	371.994	optimal
91566.4	371.985	optimal
91565.7	371.977	optimal
91565.2	371.968	optimal
91564.6	371.959	optimal
91563.9	371.951	optimal
91563.5	371.942	optimal
91562.7	371.934	optimal
91562.2	371.926	optimal
91561.6	371.917	optimal
91560.6	371.91	optimal
91560.5	371.9	optimal
91560	371.695	optimal
91558.9	371.678	optimal
91558.8	371.678	optimal
91558.6	371.668	optimal
91558.5	371.657	optimal
91557.5	371.65	optimal
91557.5	371.65	optimal
91557.4	371.64	optimal
91557.4	371.64	optimal
91557.2	371.63	optimal
91556.3	371.623	optimal
91556.1	371.613	optimal
91556	371.613	optimal
91555.7	371.603	optimal
91555.5	371.604	optimal
91554.9	371.596	optimal
91554.6	371.586	optimal
91554.6	371.586	optimal
91554.4	371.576	optimal
91554.3	371.565	optimal
91553.3	371.559	optimal
91553.2	371.559	optimal
91553.2	371.548	optimal
91553.1	371.548	optimal
91552.9	371.538	optimal
91552	371.531	optimal
91551.8	371.521	optimal
91551.8	371.521	optimal
91551.3	371.512	optimal
91550.7	371.504	optimal
91550.2	371.495	optimal
91550.1	371.495	optimal
91549.5	371.487	optimal
91549	371.478	optimal
91548.4	371.469	optimal
91548.3	371.47	optimal
91547.7	371.461	optimal
91547.3	371.452	optimal
91547.2	371.452	optimal
91547.1	371.453	optimal
91546.9	370.202	optimal
91545.8	370.184	optimal
91545.5	370.175	optimal
91545.4	370.164	optimal
91544.4	370.157	optimal
91544.3	370.147	optimal
91544.1	370.137	optimal
91543.2	370.129	optimal
91543	370.119	optimal
91542.6	370.11	optimal
91542.4	370.111	optimal
91541.8	370.102	optimal
91541.5	370.093	optimal
91541.3	370.093	optimal
91541.3	370.082	optimal
91541.2	370.072	optimal
91540.2	370.065	optimal
91540.1	370.055	optimal
91539.8	370.045	optimal
91538.9	370.038	optimal
91538.7	370.028	optimal
91538.2	370.019	optimal
91537.6	370.01	optimal
91537.1	370.001	optimal
91536.4	369.993	optimal
91535.9	369.984	optimal
91535.3	369.976	optimal
91535.3	369.976	optimal
91535.2	369.976	optimal
91534.6	369.968	optimal
91534.2	369.958	optimal
91534.1	369.959	optimal
91533.4	369.951	optimal
91532.9	369.942	optimal
91532.6	369.932	optimal
91532.5	369.922	optimal
91531.5	369.915	optimal
91531.4	369.904	optimal
91531.1	369.895	optimal
91530.2	369.887	optimal
91530	369.877	optimal
91529.5	369.868	optimal
91528.9	369.86	optimal
91528.4	369.851	optimal
91527.7	369.843	optimal
91527.2	369.834	optimal
91526.6	369.826	optimal
91525.9	369.817	optimal
91525.5	369.808	optimal
91524.7	369.8	optimal
91524.2	369.792	optimal
91523.6	369.783	optimal
91522.6	369.776	optimal
91522.5	369.766	optimal
91522	369.561	optimal
91520.9	369.543	optimal
91520.8	369.544	optimal
91520.6	369.534	optimal
91520.5	369.523	optimal
91519.5	369.516	optimal
91519.5	369.516	optimal
91519.4	369.506	optimal
91519.4	369.506	optimal
91519.2	369.496	optimal
91518.3	369.488	optimal
91518.1	369.478	optimal
91518	369.479	optimal
91517.7	369.469	optimal
91517.5	369.47	optimal
91516.9	369.461	optimal
91516.6	369.452	optimal
91516.6	369.452	optimal
91516.4	369.442	optimal
91516.3	369.431	optimal
91515.3	369.424	optimal
91515.2	369.425	optimal
91515.2	369.414	optimal
91515.1	369.414	optimal
91514.9	369.404	optimal
91514	369.397	optimal
91513.8	369.387	optimal
91513.8	369.387	optimal
91513.3	369.378	optimal
91512.7	369.369	optimal
91512.2	369.36	optimal
91512.1	369.361	optimal
91511.5	369.352	optimal
91511	369.343	optimal
91510.4	369.335	optimal
91510.4	369.335	optimal
91509.7	369.327	optimal
91509.3	369.318	optimal
91509.1	369.318	optimal
91508.5	369.31	optimal
91508	369.301	optimal
91507.7	369.291	optimal
91507.6	369.281	optimal
91506.6	369.274	optimal
91506.5	369.274	optimal
91506.5	369.263	optimal
91506.4	369.264	optimal
91506.2	369.254	optimal
91505.3	369.246	optimal
91505.1	369.236	optimal
91505.1	369.236	optimal
91504.6	369.227	optimal
91504	369.219	optimal
91503.5	369.21	optimal
91503.4	369.21	optimal
91502.8	369.202	optimal
91502.3	369.193	optimal
91501.7	369.184	optimal
91501.7	369.184	optimal
91501	369.176	optimal
91500.6	369.167	optimal
91499.8	369.159	optimal
91499.3	369.15	optimal
91498.7	369.142	optimal
91498.7	369.142	optimal
91497.7	369.135	optimal
91497.6	369.125	optimal
91496.5	369.118	optimal
91496	369.109	optimal
91495.4	369.101	optimal
91495.4	369.101	optimal
91494.6	369.093	optimal
91494.3	369.083	optimal
91493.9	368.9	optimal
91492.8	368.882	optimal
91492.7	368.883	optimal
91492.5	368.873	optimal
91492.4	368.862	optimal
91491.4	368.855	optimal
91491.4	368.855	optimal
91491.3	368.845	optimal
91491.3	368.845	optimal
91491.1	368.835	optimal
91490.2	368.827	optimal
91490	368.817	optimal
91489.9	368.818	optimal
91489.6	368.808	optimal
91489.4	368.809	optimal
91488.8	368.8	optimal
91488.5	368.791	optimal
91488.5	368.791	optimal
91488.3	368.78	optimal
91488.2	368.77	optimal
91487.2	368.763	optimal
91487.1	368.763	optimal
91487.1	368.753	optimal
91487	368.753	optimal
91486.8	368.743	optimal
91485.9	368.736	optimal
91485.7	368.725	optimal
91485.7	368.725	optimal
91485.2	368.717	optimal
91484.6	368.708	optimal
91484.1	368.699	optimal
91484	368.7	optimal
91483.4	368.691	optimal
91482.9	368.682	optimal
91482.3	368.674	optimal
91481.6	368.666	optimal
91481.2	368.656	optimal
91481	368.657	optimal
91480.4	368.649	optimal
91479.9	368.64	optimal
91479.6	368.63	optimal
91479.5	368.619	optimal
91478.5	368.613	optimal
91478.4	368.613	optimal
91478.4	368.602	optimal
91478.3	368.602	optimal
91478.1	368.592	optimal
91477.2	368.585	optimal
91477	368.575	optimal
91477	368.575	optimal
91476.5	368.566	optimal
91475.9	368.558	optimal
91475.4	368.549	optimal
91475.3	368.549	optimal
91474.7	368.541	optimal
91474.2	368.532	optimal
91473.6	368.523	optimal
91473.6	368.523	optimal
91472.9	368.515	optimal
91472.5	368.506	optimal
91471.7	368.498	optimal
91471.2	368.489	optimal
91470.6	368.481	optimal
91470.6	368.481	optimal
91469.6	368.474	optimal
91469.5	368.463	optimal
91469	368.258	optimal
91467.9	368.241	optimal
91467.6	368.231	optimal
91467.5	368.221	optimal
91466.5	368.214	optimal
91466.4	368.203	optimal
91466.2	368.193	optimal
91465.3	368.186	optimal
91465.1	368.176	optimal
91464.7	368.166	optimal
91464.5	368.167	optimal
91463.9	368.159	optimal
91463.6	368.149	optimal
91463.4	368.15	optimal
91463.4	368.139	optimal
91463.3	368.128	optimal
91462.3	368.121	optimal
91462.2	368.111	optimal
91461.9	368.101	optimal
91461	368.094	optimal
91460.8	368.084	optimal
91460.3	368.075	optimal
91459.7	368.066	optimal
91459.2	368.058	optimal
91458.5	368.049	optimal
91458	368.041	optimal
91457.4	368.032	optimal
91457.4	368.032	optimal
91456.7	368.024	optimal
91456.3	368.015	optimal
91455.5	368.007	optimal
91455	367.998	optimal
91454.7	367.988	optimal
91454.6	367.978	optimal
91453.6	367.971	optimal
91453.5	367.96	optimal
91453.2	367.951	optimal
91452.3	367.943	optimal
91452.1	367.933	optimal
91451.6	367.924	optimal
91451	367.916	optimal
91450.5	367.907	optimal
91449.8	367.899	optimal
91449.3	367.89	optimal
91448.7	367.881	optimal
91448	367.873	optimal
91447.6	367.864	optimal
91446.8	367.856	optimal
91446.3	367.847	optimal
91445.7	367.839	optimal
91444.7	367.832	optimal
91444.6	367.821	optimal
91443.8	367.825	optimal
91443.5	367.815	optimal
91443	367.806	optimal
91442.7	367.807	optimal
91442.4	367.797	optimal
91441.6	367.79	optimal
91441.3	367.791	optimal
91441.3	367.78	optimal
91440.7	367.782	optimal
91440.1	367.774	optimal
91439.6	367.765	optimal
91439.6	367.765	optimal
91438.9	367.757	optimal
91438.4	367.748	optimal
91438.3	367.748	optimal
91438.2	367.749	optimal
91437.8	367.739	optimal
91437.7	367.74	optimal
91437.1	367.731	optimal
91436.7	367.722	optimal
91436.6	367.722	optimal
91435.9	367.714	optimal
91435.4	367.705	optimal
91435.2	367.706	optimal
91435.2	367.706	optimal
91434.8	367.697	optimal
91434.4	367.699	optimal
91434.1	367.689	optimal
91433.7	367.679	optimal
91433.3	367.681	optimal
91432.6	367.673	optimal
91432.1	367.664	optimal
91431.9	367.665	optimal
91431.9	367.665	optimal
91431.5	367.656	optimal
91430.8	367.647	optimal
91430.4	367.638	optimal
91429.8	367.641	optimal
91429.2	367.632	optimal
91428.7	367.623	optimal
91428.3	367.625	optimal
91427.9	367.615	optimal
91427.4	367.606	optimal
91427.3	367.607	optimal
91426.8	367.598	optimal
91426.8	367.598	optimal
91426.2	367.589	optimal
91425.7	367.581	optimal
91425	367.583	optimal
91424.9	367.573	optimal
91424.3	367.564	optimal
91424.3	367.564	optimal
91423.5	367.557	optimal
91423.4	367.557	optimal
91423.2	367.547	optimal
91422.4	367.539	optimal
91421.6	367.531	optimal
91421	367.534	optimal
91421	367.523	optimal
91420.9	367.523	optimal
91420.2	367.515	optimal
91419.9	367.516	optimal
91419.9	367.505	optimal
91418.7	367.499	optimal
91418.2	367.501	optimal
91418.2	367.49	optimal
91418	367.491	optimal
91417.4	367.483	optimal
91416.9	367.474	optimal
91416.3	367.465	optimal
91415.4	367.458	optimal
91415.2	367.448	optimal
91414.7	367.45	optimal
91414.1	367.441	optimal
91413.6	367.432	optimal
91413	367.424	optimal
91412.9	366.727	optimal
91411.8	366.709	optimal
91411.7	366.71	optimal
91411.5	366.699	optimal
91411.4	366.689	optimal
91410.4	366.682	optimal
91410.4	366.682	optimal
91410.3	366.671	optimal
91410.3	366.671	optimal
91410.1	366.661	optimal
91409.2	366.654	optimal
91409	366.644	optimal
91408.9	366.644	optimal
91408.6	366.635	optimal
91408.4	366.635	optimal
91407.8	366.627	optimal
91407.5	366.617	optimal
91407.5	366.617	optimal
91407.3	366.607	optimal
91407.2	366.597	optimal
91406.2	366.59	optimal
91406.1	366.59	optimal
91406.1	366.579	optimal
91406	366.579	optimal
91405.8	366.569	optimal
91404.9	366.562	optimal
91404.7	366.552	optimal
91404.7	366.552	optimal
91404.2	366.543	optimal
91403.6	366.534	optimal
91403.1	366.526	optimal
91403	366.526	optimal
91402.4	366.517	optimal
91401.9	366.509	optimal
91401.3	366.5	optimal
91401.3	366.5	optimal
91400.6	366.492	optimal
91400.2	366.483	optimal
91400	366.483	optimal
91399.4	366.475	optimal
91398.9	366.466	optimal
91398.6	366.456	optimal
91398.5	366.446	optimal
91397.5	366.439	optimal
91397.4	366.439	optimal
91397.4	366.428	optimal
91397.3	366.429	optimal
91397.1	366.419	optimal
91396.2	366.411	optimal
91396	366.401	optimal
91396	366.401	optimal
91395.5	366.392	optimal
91394.9	366.384	optimal
91394.4	366.375	optimal
91394.3	366.375	optimal
91393.7	366.367	optimal
91393.2	366.358	optimal
91392.6	366.349	optimal
91392.6	366.349	optimal
91391.9	366.341	optimal
91391.5	366.332	optimal
91390.7	366.324	optimal
91390.2	366.315	optimal
91389.6	366.307	optimal
91389.6	366.307	optimal
91388.6	366.3	optimal
91388.5	366.289	optimal
91388	366.084	optimal
91386.9	366.066	optimal
91386.6	366.057	optimal
91386.5	366.046	optimal
91385.5	366.039	optimal
91385.4	366.029	optimal
91385.2	366.019	optimal
91384.3	366.011	optimal
91384.1	366.001	optimal
91383.7	365.992	optimal
91383.5	365.993	optimal
91382.9	365.984	optimal
91382.6	365.974	optimal
91382.4	365.975	optimal
91382.4	365.964	optimal
91382.3	365.954	optimal
91381.3	365.947	optimal
91381.2	365.936	optimal
91380.9	365.927	optimal
91380	365.919	optimal
91379.8	365.909	optimal
91379.3	365.9	optimal
91378.7	365.892	optimal
91378.2	365.883	optimal
91377.5	365.875	optimal
91377	365.866	optimal
91376.4	365.857	optimal
91376.3	365.858	optimal
91375.7	365.849	optimal
91375.3	365.84	optimal
91375.2	365.84	optimal
91374.5	365.832	optimal
91374	365.823	optimal
91373.7	365.813	optimal
91373.6	365.803	optimal
91372.6	365.796	optimal
91372.5	365.785	optimal
91372.2	365.776	optimal
91371.3	365.768	optimal
91371.1	365.758	optimal
91370.6	365.749	optimal
91370	365.741	optimal
91369.5	365.732	optimal
91368.8	365.724	optimal
91368.3	365.715	optimal
91367.7	365.706	optimal
91367	365.698	optimal
91366.6	365.689	optimal
91365.8	365.681	optimal
91365.3	365.672	optimal
91364.7	365.664	optimal
91363.7	365.657	optimal
91363.6	365.646	optimal
91362.8	365.649	optimal
91362.5	365.64	optimal
91362	365.631	optimal
91361.7	365.632	optimal
91361.4	365.622	optimal
91360.6	365.614	optimal
91360.3	365.616	optimal
91360.3	365.605	optimal
91359.9	365.421	optimal
91358.8	365.403	optimal
91358.5	365.394	optimal
91358.4	365.383	optimal
91357.4	365.376	optimal
91357.3	365.366	optimal
91357.1	365.355	optimal
91356.2	365.348	optimal
91356	365.338	optimal
91355.6	365.329	optimal
91355.4	365.329	optimal
91354.8	365.321	optimal
91354.5	365.311	optimal
91354.3	365.312	optimal
91354.3	365.301	optimal
91354.2	365.291	optimal
91353.2	365.284	optimal
91353.1	365.273	optimal
91352.8	365.263	optimal
91351.9	365.256	optimal
91351.7	365.246	optimal
91351.2	365.237	optimal
91350.6	365.228	optimal
91350.1	365.22	optimal
91349.4	365.211	optimal
91348.9	365.202	optimal
91348.3	365.194	optimal
91348.3	365.194	optimal
91347.6	365.186	optimal
91347.2	365.176	optimal
91346.4	365.169	optimal
91345.9	365.16	optimal
91345.6	365.15	optimal
91345.5	365.14	optimal
91344.5	365.133	optimal
91344.4	365.122	optimal
91344.1	365.112	optimal
91343.2	365.105	optimal
91343	365.095	optimal
91342.5	365.086	optimal
91341.9	365.077	optimal
91341.4	365.068	optimal
91340.7	365.06	optimal
91340.2	365.051	optimal
91339.6	365.043	optimal
91338.9	365.035	optimal
91338.5	365.025	optimal
91337.7	365.018	optimal
91337.2	365.009	optimal
91336.6	365	optimal
91335.6	364.993	optimal
91335.5	364.983	optimal
91335	364.777	optimal
91333.9	364.76	optimal
91333.6	364.75	optimal
91333.5	364.74	optimal
91332.5	364.733	optimal
91332.4	364.722	optimal
91332.2	364.712	optimal
91331.3	364.705	optimal
91331.1	364.695	optimal
91330.7	364.685	optimal
91330.5	364.686	optimal
91329.9	364.677	optimal
91329.6	364.668	optimal
91329.4	364.669	optimal
91329.4	364.658	optimal
91329.3	364.647	optimal
91328.3	364.64	optimal
91328.2	364.63	optimal
91327.9	364.62	optimal
91327	364.613	optimal
91326.8	364.602	optimal
91326.3	364.593	optimal
91325.7	364.585	optimal
91325.2	364.576	optimal
91324.5	364.568	optimal
91324	364.559	optimal
91323.4	364.55	optimal
91323.3	364.551	optimal
91322.7	364.542	optimal
91322.3	364.533	optimal
91322.2	364.533	optimal
91321.5	364.525	optimal
91321	364.516	optimal
91320.7	364.506	optimal
91320.6	364.496	optimal
91319.6	364.489	optimal
91319.5	364.478	optimal
91319.2	364.469	optimal
91318.3	364.461	optimal
91318.1	364.451	optimal
91317.6	364.442	optimal
91317	364.434	optimal
91316.5	364.425	optimal
91315.8	364.417	optimal
91315.3	364.408	optimal
91314.7	364.399	optimal
91314	364.391	optimal
91313.6	364.382	optimal
91312.8	364.374	optimal
91312.3	364.365	optimal
91311.7	364.356	optimal
91310.7	364.349	optimal
91310.6	364.339	optimal
91309.5	364.332	optimal
91309	364.323	optimal
91308.4	364.315	optimal
91307.6	364.307	optimal
91307.3	364.308	optimal
91307.3	364.297	optimal
91306.1	364.291	optimal
91305.8	364.292	optimal
91305.6	364.282	optimal
91305.3	364.283	optimal
91304.9	364.274	optimal
91304.4	364.265	optimal
91304.2	364.266	optimal
91303.8	364.257	optimal
91303.1	364.248	optimal
91302.7	364.239	optimal
91302.3	364.241	optimal
91301.9	364.231	optimal
91301.4	364.222	optimal
91301.2	364.223	optimal
91300.8	364.214	optimal
91300.1	364.206	optimal
91299.7	364.196	optimal
91299	364.199	optimal
91298.6	364.19	optimal
91298.1	364.181	optimal
91297.9	364.182	optimal
91297.5	364.172	optimal
91296.8	364.164	optimal
91296.4	364.155	optimal
91295.3	364.159	optimal
91295.2	364.149	optimal
91295.1	364.149	optimal
91294.7	364.14	optimal
91294.4	364.141	optimal
91293.9	364.132	optimal
91293.4	364.123	optimal
91293.3	364.123	optimal
91293.2	364.124	optimal
91292.8	364.114	optimal
91292.2	364.106	optimal
91292.1	364.106	optimal
91291.7	364.097	optimal
91291.4	364.098	optimal
91290.9	364.089	optimal
91290.3	364.081	optimal
91289.9	364.082	optimal
91289.7	364.072	optimal
91289.2	364.063	optimal
91288.8	364.065	optimal
91288.6	364.055	optimal
91288.4	364.045	optimal
91287.5	364.037	optimal
91287.3	364.027	optimal
91286.9	364.018	optimal
91286.7	364.018	optimal
91286.1	364.01	optimal
91285.8	364	optimal
91285.6	364.001	optimal
91285.6	363.99	optimal
91285.5	363.98	optimal
91284.5	363.973	optimal
91284.4	363.962	optimal
91284.1	363.952	optimal
91283.2	363.945	optimal
91283	363.935	optimal
91282.5	363.926	optimal
91281.9	363.917	optimal
91281.4	363.908	optimal
91280.7	363.9	optimal
91280.2	363.891	optimal
91279.6	363.883	optimal
91279.6	363.883	optimal
91278.9	363.875	optimal
91278.5	363.865	optimal
91277.7	363.857	optimal
91277.2	363.849	optimal
91276.9	363.839	optimal
91276.8	363.828	optimal
91275.8	363.821	optimal
91275.7	363.811	optimal
91275.4	363.801	optimal
91274.5	363.794	optimal
91274.3	363.784	optimal
91273.8	363.775	optimal
91273.2	363.766	optimal
91272.7	363.757	optimal
91272	363.749	optimal
91271.5	363.74	optimal
91270.9	363.731	optimal
91270.2	363.723	optimal
91269.8	363.714	optimal
91269	363.706	optimal
91268.5	363.697	optimal
91267.9	363.689	optimal
91266.9	363.682	optimal
91266.8	363.671	optimal
91266	363.674	optimal
91265.7	363.665	optimal
91265.2	363.656	optimal
91264.9	363.657	optimal
91264.6	363.647	optimal
91263.8	363.639	optimal
91263.5	363.64	optimal
91263.5	363.63	optimal
91262.9	363.632	optimal
91262.3	363.623	optimal
91261.8	363.614	optimal
91261.1	363.606	optimal
91260.6	363.597	optimal
91260.5	363.598	optimal
91260.4	363.598	optimal
91260	363.589	optimal
91259.9	363.589	optimal
91259.3	363.581	optimal
91258.9	363.571	optimal
91258.8	363.572	optimal
91258.1	363.563	optimal
91257.6	363.555	optimal
91257.4	363.555	optimal
91257.4	363.555	optimal
91257	363.546	optimal
91256.6	363.548	optimal
91256.3	363.538	optimal
91255.9	363.528	optimal
91255.5	363.53	optimal
91254.8	363.522	optimal
91254.3	363.513	optimal
91254.1	363.514	optimal
91254.1	363.514	optimal
91253.7	363.504	optimal
91253	363.496	optimal
91252.6	363.487	optimal
91252	363.489	optimal
91251.4	363.481	optimal
91250.9	363.472	optimal
91250.5	363.473	optimal
91250.1	363.464	optimal
91249.6	363.455	optimal
91249.5	363.455	optimal
91249	363.446	optimal
91249	363.446	optimal
91248.4	363.438	optimal
91247.9	363.429	optimal
91247.2	363.432	optimal
91247.1	363.421	optimal
91246.5	363.413	optimal
91246.5	363.413	optimal
91245.7	363.405	optimal
91245.7	363.405	optimal
91245.4	363.395	optimal
91244.6	363.387	optimal
91243.8	363.38	optimal
91243.2	363.382	optimal
91243.2	363.371	optimal
91243.2	363.371	optimal
91242.4	363.363	optimal
91242.1	363.364	optimal
91242.1	363.353	optimal
91242	363.234	optimal
91240.9	363.216	optimal
91240.6	363.206	optimal
91240.5	363.196	optimal
91239.5	363.189	optimal
91239.4	363.178	optimal
91239.2	363.168	optimal
91238.3	363.161	optimal
91238.1	363.151	optimal
91237.7	363.141	optimal
91237.5	363.142	optimal
91236.9	363.134	optimal
91236.6	363.124	optimal
91236.4	363.125	optimal
91236.4	363.114	optimal
91236.3	363.103	optimal
91235.3	363.096	optimal
91235.2	363.086	optimal
91235.1	362.573	optimal
91234	362.555	optimal
91233.9	362.556	optimal
91233.7	362.545	optimal
91233.6	362.535	optimal
91232.6	362.528	optimal
91232.6	362.528	optimal
91232.5	362.517	optimal
91232.5	362.517	optimal
91232.3	362.507	optimal
91231.4	362.5	optimal
91231.2	362.49	optimal
91231.1	362.49	optimal
91230.8	362.48	optimal
91230.6	362.481	optimal
91230	362.473	optimal
91229.7	362.463	optimal
91229.7	362.463	optimal
91229.5	362.453	optimal
91229.4	362.442	optimal
91228.4	362.435	optimal
91228.3	362.436	optimal
91228.3	362.425	optimal
91228.2	362.425	optimal
91228	362.415	optimal
91227.1	362.408	optimal
91226.9	362.397	optimal
91226.9	362.397	optimal
91226.4	362.388	optimal
91225.8	362.38	optimal
91225.3	362.371	optimal
91225.2	362.371	optimal
91224.6	362.363	optimal
91224.1	362.354	optimal
91223.5	362.345	optimal
91223.5	362.345	optimal
91222.8	362.337	optimal
91222.4	362.328	optimal
91222.2	362.328	optimal
91221.6	362.32	optimal
91221.1	362.311	optimal
91220.8	362.301	optimal
91220.7	362.291	optimal
91219.7	362.284	optimal
91219.6	362.284	optimal
91219.6	362.273	optimal
91219.5	362.274	optimal
91219.3	362.263	optimal
91218.4	362.256	optimal
91218.2	362.246	optimal
91218.2	362.246	optimal
91217.7	362.237	optimal
91217.1	362.228	optimal
91216.6	362.219	optimal
91216.5	362.22	optimal
91215.9	362.211	optimal
91215.4	362.202	optimal
91214.8	362.194	optimal
91214.8	362.194	optimal
91214.1	362.185	optimal
91213.7	362.176	optimal
91212.9	362.168	optimal
91212.4	362.159	optimal
91211.8	362.151	optimal
91211.8	362.151	optimal
91210.8	362.144	optimal
91210.7	362.133	optimal
91210.2	361.928	optimal
91209.1	361.91	optimal
91208.8	361.9	optimal
91208.7	361.89	optimal
91207.7	361.883	optimal
91207.6	361.872	optimal
91207.4	361.862	optimal
91206.5	361.855	optimal
91206.3	361.845	optimal
91205.9	361.835	optimal
91205.7	361.836	optimal
91205.1	361.827	optimal
91204.8	361.818	optimal
91204.6	361.818	optimal
91204.6	361.808	optimal
91204.5	361.797	optimal
91203.5	361.79	optimal
91203.4	361.779	optimal
91203.1	361.77	optimal
91202.2	361.762	optimal
91202	361.752	optimal
91201.5	361.743	optimal
91200.9	361.735	optimal
91200.4	361.726	optimal
91199.7	361.718	optimal
91199.2	361.709	optimal
91198.6	361.7	optimal
91198.5	361.7	optimal
91197.9	361.692	optimal
91197.5	361.682	optimal
91197.4	361.683	optimal
91196.7	361.675	optimal
91196.2	361.666	optimal
91195.9	361.656	optimal
91195.8	361.645	optimal
91194.8	361.638	optimal
91194.7	361.628	optimal
91194.4	361.618	optimal
91193.5	361.611	optimal
91193.3	361.601	optimal
91192.8	361.592	optimal
91192.2	361.583	optimal
91191.7	361.574	optimal
91191	361.566	optimal
91190.5	361.557	optimal
91189.9	361.548	optimal
91189.2	361.54	optimal
91188.8	361.531	optimal
91188	361.523	optimal
91187.5	361.514	optimal
91186.9	361.505	optimal
91185.9	361.498	optimal
91185.8	361.488	optimal
91185	361.491	optimal
91184.7	361.481	optimal
91184.2	361.472	optimal
91183.9	361.473	optimal
91183.6	361.464	optimal
91182.8	361.456	optimal
91182.5	361.457	optimal
91182.5	361.446	optimal
91182.1	361.262	optimal
91181	361.244	optimal
91180.7	361.235	optimal
91180.6	361.224	optimal
91179.6	361.217	optimal
91179.5	361.207	optimal
91179.3	361.196	optimal
91178.4	361.189	optimal
91178.2	361.179	optimal
91177.8	361.169	optimal
91177.6	361.17	optimal
91177	361.162	optimal
91176.7	361.152	optimal
91176.5	361.153	optimal
91176.5	361.142	optimal
91176.4	361.131	optimal
91175.4	361.124	optimal
91175.3	361.114	optimal
91175	361.104	optimal
91174.1	361.097	optimal
91173.9	361.086	optimal
91173.4	361.077	optimal
91172.8	361.069	optimal
91172.3	361.06	optimal
91171.6	361.052	optimal
91171.1	361.043	optimal
91170.5	361.034	optimal
91170.5	361.034	optimal
91169.8	361.026	optimal
91169.4	361.017	optimal
91168.6	361.009	optimal
91168.1	361	optimal
91167.8	360.99	optimal
91167.7	360.98	optimal
91166.7	360.972	optimal
91166.6	360.962	optimal
91166.3	360.952	optimal
91165.4	360.945	optimal
91165.2	360.935	optimal
91164.7	360.926	optimal
91164.1	360.917	optimal
91163.6	360.908	optimal
91162.9	360.9	optimal
91162.4	360.891	optimal
91161.8	360.882	optimal
91161.1	360.874	optimal
91160.7	360.865	optimal
91159.9	360.857	optimal
91159.4	360.848	optimal
91158.8	360.839	optimal
91157.8	360.832	optimal
91157.7	360.822	optimal
91157.2	360.616	optimal
91156.1	360.599	optimal
91155.8	360.589	optimal
91155.7	360.578	optimal
91154.7	360.571	optimal
91154.6	360.561	optimal
91154.4	360.551	optimal
91153.5	360.543	optimal
91153.3	360.533	optimal
91152.9	360.524	optimal
91152.7	360.524	optimal
91152.1	360.516	optimal
91151.8	360.506	optimal
91151.6	360.507	optimal
91151.6	360.496	optimal
91151.5	360.485	optimal
91150.5	360.478	optimal
91150.4	360.468	optimal
91150.1	360.458	optimal
91149.2	360.451	optimal
91149	360.44	optimal
91148.5	360.431	optimal
91147.9	360.423	optimal
91147.4	360.414	optimal
91146.7	360.406	optimal
91146.2	360.397	optimal
91145.6	360.388	optimal
91145.5	360.389	optimal
91144.9	360.38	optimal
91144.5	360.371	optimal
91144.4	360.371	optimal
91143.7	360.363	optimal
91143.2	360.354	optimal
91142.9	360.344	optimal
91142.8	360.334	optimal
91141.8	360.326	optimal
91141.7	360.316	optimal
91141.4	360.306	optimal
91140.5	360.299	optimal
91140.3	360.289	optimal
91139.8	360.28	optimal
91139.2	360.271	optimal
91138.7	360.262	optimal
91138	360.254	optimal
91137.5	360.245	optimal
91136.9	360.236	optimal
91136.2	360.228	optimal
91135.8	360.219	optimal
91135	360.211	optimal
91134.5	360.202	optimal
91133.9	360.193	optimal
91132.9	360.186	optimal
91132.8	360.176	optimal
91131.7	360.169	optimal
91131.2	360.16	optimal
91130.6	360.152	optimal
91129.8	360.144	optimal
91129.5	360.145	optimal
91129.5	360.134	optimal
91128.3	360.128	optimal
91128	360.129	optimal
91127.8	360.119	optimal
91127.5	360.12	optimal
91127.1	360.111	optimal
91126.6	360.102	optimal
91126.4	360.102	optimal
91126	360.093	optimal
91125.3	360.085	optimal
91124.9	360.075	optimal
91124.5	360.077	optimal
91124.1	360.068	optimal
91123.6	360.059	optimal
91123.4	360.059	optimal
91123	360.05	optimal
91122.3	360.042	optimal
91121.9	360.032	optimal
91121.2	360.035	optimal
91120.8	360.026	optimal
91120.3	360.017	optimal
91120.1	360.018	optimal
91119.7	360.008	optimal
91119	360	optimal
91118.6	359.991	optimal
91117.5	359.995	optimal
91117.4	359.984	optimal
91117.3	359.985	optimal
91116.9	359.975	optimal
91116.6	359.977	optimal
91116.1	359.968	optimal
91115.6	359.959	optimal
91115.5	359.959	optimal
91115.4	359.959	optimal
91115	359.95	optimal
91114.4	359.941	optimal
91114.3	359.942	optimal
91113.9	359.932	optimal
91113.6	359.934	optimal
91113.1	359.925	optimal
91112.5	359.916	optimal
91112.1	359.918	optimal
91111.7	359.908	optimal
91111.4	359.899	optimal
91111	359.9	optimal
91110.6	359.891	optimal
91110.3	359.892	optimal
91109.8	359.883	optimal
91109.2	359.874	optimal
91108.4	359.866	optimal
91108.1	359.868	optimal
91108.1	359.857	optimal
91108	359.737	optimal
91106.9	359.719	optimal
91106.6	359.709	optimal
91106.5	359.699	optimal
91105.5	359.692	optimal
91105.4	359.681	optimal
91105.2	359.671	optimal
91104.3	359.664	optimal
91104.1	359.654	optimal
91103.7	359.644	optimal
91103.5	359.645	optimal
91102.9	359.636	optimal
91102.6	359.627	optimal
91102.4	359.627	optimal
91102.4	359.616	optimal
91102.3	359.606	optimal
91101.3	359.599	optimal
91101.2	359.588	optimal
91100.9	359.579	optimal
91100	359.571	optimal
91099.8	359.561	optimal
91099.3	359.552	optimal
91098.7	359.543	optimal
91098.2	359.534	optimal
91097.5	359.526	optimal
91097	359.517	optimal
91096.4	359.509	optimal
91096.4	359.509	optimal
91096.3	359.509	optimal
91095.7	359.5	optimal
91095.3	359.491	optimal
91095.2	359.491	optimal
91094.5	359.483	optimal
91094	359.474	optimal
91093.7	359.464	optimal
91093.6	359.454	optimal
91092.6	359.447	optimal
91092.5	359.436	optimal
91092.2	359.427	optimal
91091.3	359.419	optimal
91091.1	359.409	optimal
91090.6	359.4	optimal
91090	359.391	optimal
91089.5	359.382	optimal
91088.8	359.374	optimal
91088.3	359.365	optimal
91087.7	359.357	optimal
91087	359.348	optimal
91086.6	359.339	optimal
91085.8	359.331	optimal
91085.3	359.322	optimal
91084.7	359.314	optimal
91083.7	359.307	optimal
91083.6	359.296	optimal
91082.5	359.289	optimal
91082	359.28	optimal
91081.4	359.272	optimal
91080.6	359.264	optimal
91080.3	359.254	optimal
91079.1	359.248	optimal
91078.8	359.249	optimal
91078.6	359.239	optimal
91077.9	359.231	optimal
91077.4	359.222	optimal
91077.2	359.222	optimal
91076.8	359.213	optimal
91076.1	359.205	optimal
91075.7	359.195	optimal
91074.9	359.188	optimal
91074.4	359.179	optimal
91074.2	359.179	optimal
91073.8	359.17	optimal
91073.1	359.162	optimal
91072.7	359.152	optimal
91071.6	359.146	optimal
91071.1	359.137	optimal
91070.9	359.138	optimal
91070.5	359.128	optimal
91069.8	359.12	optimal
91069.4	359.111	optimal
91068.2	359.104	optimal
91068.1	359.105	optimal
91067.7	359.095	optimal
91067.3	359.097	optimal
91066.9	359.088	optimal
91066.4	359.079	optimal
91066.3	359.079	optimal
91066.2	359.079	optimal
91065.8	359.07	optimal
91065.2	359.061	optimal
91065.1	359.062	optimal
91064.7	359.052	optimal
91064	359.055	optimal
91063.9	359.045	optimal
91063.3	359.036	optimal
91063.3	359.036	optimal
91062.8	359.038	optimal
91062.7	359.027	optimal
91062.2	359.018	optimal
91061.8	359.02	optimal
91061.6	359.01	optimal
91061.4	359	optimal
91060.5	358.992	optimal
91060.3	358.982	optimal
91059.9	358.973	optimal
91059.7	358.973	optimal
91059.1	358.965	optimal
91058.8	358.955	optimal
91058.6	358.956	optimal
91058.6	358.945	optimal
91058.5	358.934	optimal
91057.5	358.927	optimal
91057.4	358.917	optimal
91057.1	358.907	optimal
91056.2	358.899	optimal
91056	358.889	optimal
91055.5	358.88	optimal
91054.9	358.872	optimal
91054.4	358.863	optimal
91053.7	358.854	optimal
91053.2	358.845	optimal
91052.6	358.837	optimal
91052.5	358.837	optimal
91051.9	358.829	optimal
91051.5	358.819	optimal
91051.4	358.82	optimal
91050.7	358.811	optimal
91050.2	358.802	optimal
91049.9	358.793	optimal
91049.8	358.782	optimal
91048.8	358.775	optimal
91048.7	358.765	optimal
91048.4	358.755	optimal
91047.5	358.747	optimal
91047.3	358.737	optimal
91046.8	358.728	optimal
91046.2	358.72	optimal
91045.7	358.711	optimal
91045	358.702	optimal
91044.5	358.693	optimal
91043.9	358.685	optimal
91043.2	358.676	optimal
91042.8	358.667	optimal
91042	358.659	optimal
91041.5	358.65	optimal
91040.9	358.642	optimal
91039.9	358.635	optimal
91039.8	358.624	optimal
91038.7	358.617	optimal
91038.2	358.608	optimal
91037.6	358.6	optimal
91036.8	358.592	optimal
91036.5	358.593	optimal
91036.5	358.582	optimal
91035.3	358.576	optimal
91034.8	358.567	optimal
91034.5	358.568	optimal
91034.1	358.559	optimal
91033.6	358.55	optimal
91033.4	358.55	optimal
91033.1	358.552	optimal
91033	358.541	optimal
91032.3	358.533	optimal
91032	358.534	optimal
91031.9	358.523	optimal
91031.5	358.525	optimal
91031.1	358.516	optimal
91030.6	358.507	optimal
91030.4	358.507	optimal
91030	358.498	optimal
91029.3	358.49	optimal
91028.9	358.48	optimal
91028.2	358.483	optimal
91027.8	358.474	optimal
91027.3	358.465	optimal
91027.1	358.466	optimal
91026.7	358.456	optimal
91026	358.448	optimal
91025.6	358.439	optimal
91024.5	358.443	optimal
91024.4	358.432	optimal
91023.9	358.423	optimal
91023.6	358.424	optimal
91023.1	358.415	optimal
91022.6	358.406	optimal
91022.5	358.407	optimal
91022.4	358.407	optimal
91022	358.398	optimal
91021.4	358.389	optimal
91021.3	358.39	optimal
91020.9	358.38	optimal
91020.6	358.381	optimal
91020.1	358.372	optimal
91019.5	358.364	optimal
[truncated: 63,953 more rows]

## Sheet: Figure_2b
capacity	c_intensity_100y_mean	optimality
1037.36	19	optimal
1633.36	19.122	optimal
1903.36	19.2094	optimal
2164.36	19.2763	optimal
2381.36	19.3348	optimal
2651.36	19.3759	optimal
2849.56	19.4197	optimal
2912.36	19.4107	optimal
3075.36	19.4537	optimal
3110.56	19.4486	optimal
3273.56	19.4871	optimal
3336.36	19.478	optimal
3443.56	19.521	optimal
3553.36	19.5049	optimal
3823.36	19.5213	optimal
4084.36	19.5368	optimal
4282.56	19.5585	optimal
4452.56	19.582	optimal
4550.23	19.6133	optimal
4651.56	19.6428	optimal
4742.56	19.6304	optimal
4912.56	19.6492	optimal
5010.23	19.6763	optimal
5094.93	19.7042	optimal
5124.93	19.739	optimal
5151.93	19.7738	optimal
5210.23	19.8034	optimal
5294.93	19.8282	optimal
5324.93	19.861	optimal
5461.56	19.8759	optimal
5524.36	19.866	optimal
5631.56	19.8849	optimal
5722.56	19.8708	optimal
5820.23	19.8904	optimal
5892.56	19.8795	optimal
5990.23	19.8984	optimal
6082.03	19.9177	optimal
6182.56	19.9027	optimal
6280.23	19.9204	optimal
6352.56	19.91	optimal
6450.23	19.9271	optimal
6534.93	19.9456	optimal
6564.93	19.9716	optimal
6712.56	19.9799	optimal
6810.23	19.9951	optimal
6894.93	20.0118	optimal
6924.93	20.0362	optimal
6951.93	20.0609	optimal
7010.23	20.0805	optimal
7094.93	20.0957	optimal
7124.93	20.119	optimal
7324.36	20.1158	optimal
7522.56	20.1129	optimal
7552.56	20.1349	optimal
7692.56	20.1142	optimal
7722.56	20.1357	optimal
7790.23	20.1258	optimal
7982.56	20.1237	optimal
8080.23	20.1348	optimal
8152.56	20.1247	optimal
8250.23	20.1355	optimal
8280.23	20.1555	optimal
8334.93	20.1479	optimal
8364.93	20.1676	optimal
8374.93	20.19	optimal
8391.93	20.1876	optimal
8450.23	20.203	optimal
8534.93	20.2144	optimal
8564.93	20.2334	optimal
8574.93	20.2553	optimal
8591.93	20.2528	optimal
8616.43	20.2723	optimal
8626.99	20.2939	optimal
8654.93	20.2897	optimal
8684.93	20.3082	optimal
8694.93	20.3296	optimal
8711.93	20.327	optimal
8736.43	20.3461	optimal
8770.23	20.3409	optimal
8854.93	20.3506	optimal
8884.93	20.3685	optimal
8894.93	20.3894	optimal
8911.93	20.3867	optimal
8936.43	20.4052	optimal
8946.99	20.4258	optimal
8954.81	20.4246	optimal
8961.43	20.4458	optimal
8973.99	20.4438	optimal
8998.49	20.462	optimal
9008.49	20.4825	optimal
9016.87	20.4811	optimal
9023.49	20.5021	optimal
9036.43	20.5	optimal
9050.87	20.5196	optimal
9054.81	20.5189	optimal
9061.43	20.5398	optimal
9134.93	20.5274	optimal
9164.93	20.5442	optimal
9174.93	20.5642	optimal
9191.93	20.5613	optimal
9216.43	20.5788	optimal
9226.99	20.5986	optimal
9234.81	20.5972	optimal
9241.43	20.6177	optimal
9253.99	20.6155	optimal
9278.49	20.6327	optimal
9288.49	20.6524	optimal
9296.87	20.6509	optimal
9303.49	20.6712	optimal
9316.43	20.6688	optimal
9330.87	20.6876	optimal
9334.81	20.6869	optimal
9353.99	20.7048	optimal
9363.99	20.7242	optimal
9378.49	20.7216	optimal
9383.99	20.7418	optimal
9396.87	20.7394	optimal
9414.81	20.7573	optimal
9433.99	20.7748	optimal
9444.81	20.7939	optimal
9458.49	20.7913	optimal
9463.99	20.8113	optimal
9476.87	20.8088	optimal
9479.93	20.8293	optimal
9492.49	20.8269	optimal
9496.43	20.8261	optimal
9509.93	20.8445	optimal
9510.87	20.8443	optimal
9514.81	20.8435	optimal
9577.26	20.8523	optimal
9590.23	20.8498	optimal
9607.26	20.8673	optimal
9782.56	20.8338	optimal
9952.56	20.8225	optimal
10050.2	20.8247	optimal
10134.9	20.8291	optimal
10164.9	20.8433	optimal
10191.9	20.858	optimal
10312.6	20.8362	optimal
10410.2	20.8381	optimal
10494.9	20.8423	optimal
10524.9	20.856	optimal
10551.9	20.8701	optimal
10561.9	20.8872	optimal
10610.2	20.8786	optimal
10694.9	20.8824	optimal
10724.9	20.8957	optimal
10751.9	20.9095	optimal
10924.4	20.8794	optimal
11122.6	20.8638	optimal
11292.6	20.8534	optimal
11390.2	20.855	optimal
11491.6	20.856	optimal
11582.6	20.8414	optimal
11589.2	20.8575	optimal
11752.6	20.8317	optimal
11850.2	20.8335	optimal
11934.9	20.8371	optimal
11964.9	20.8492	optimal
11991.9	20.8617	optimal
12001.9	20.8767	optimal
12050.2	20.8692	optimal
12134.9	20.8726	optimal
12164.9	20.8843	optimal
12191.9	20.8965	optimal
12201.9	20.9113	optimal
12216.4	20.909	optimal
12221.9	20.9245	optimal
12254.9	20.9193	optimal
12284.9	20.9308	optimal
12311.9	20.9428	optimal
12370.2	20.9497	optimal
12400.2	20.9611	optimal
12454.9	20.9525	optimal
12484.9	20.9638	optimal
12511.9	20.9755	optimal
12521.9	20.9898	optimal
12536.4	20.9875	optimal
12541.9	21.0025	optimal
12554.8	21.0005	optimal
12574	21.0133	optimal
12588.8	21.0267	optimal
12598.5	21.0252	optimal
12611.9	21.0388	optimal
12616.9	21.038	optimal
12621.9	21.053	optimal
12636.4	21.0506	optimal
12650.2	21.0642	optimal
12654.8	21.0634	optimal
12680.2	21.075	optimal
12734.9	21.0661	optimal
12764.9	21.0768	optimal
12791.9	21.088	optimal
12801.9	21.102	optimal
12816.4	21.0996	optimal
12821.9	21.1142	optimal
12834.8	21.1121	optimal
12854	21.1245	optimal
12868.8	21.1375	optimal
12878.5	21.1359	optimal
12891.9	21.1491	optimal
12896.9	21.1483	optimal
12901.9	21.1629	optimal
12916.4	21.1605	optimal
12921.9	21.175	optimal
12934.8	21.1728	optimal
12944.9	21.1865	optimal
12954	21.185	optimal
12971.9	21.1974	optimal
12978.5	21.1962	optimal
12981.9	21.211	optimal
12996.4	21.2086	optimal
12996.9	21.2085	optimal
13001.9	21.223	optimal
13014.8	21.2207	optimal
13034	21.2328	optimal
13048.8	21.2455	optimal
13058.5	21.2438	optimal
13071.9	21.2568	optimal
13076.9	21.2559	optimal
13081.9	21.2703	optimal
13096.4	21.2678	optimal
13101.9	21.2821	optimal
13114.8	21.2798	optimal
13136.9	21.2911	optimal
13154.9	21.3032	optimal
13195.2	21.2961	optimal
13279.9	21.2965	optimal
13309.9	21.3063	optimal
13336.9	21.3166	optimal
13346.9	21.3298	optimal
13361.4	21.3272	optimal
13366.9	21.3412	optimal
13379.8	21.3389	optimal
13399	21.3505	optimal
13413.8	21.3627	optimal
13423.5	21.361	optimal
13441.9	21.3726	optimal
13461.4	21.384	optimal
13479.8	21.3955	optimal
13559.9	21.3961	optimal
13565.7	21.4097	optimal
13589.9	21.4054	optimal
13616.9	21.4153	optimal
13622.7	21.4289	optimal
13641.4	21.4256	optimal
13659.8	21.4369	optimal
13665.6	21.4505	optimal
13679	21.4481	optimal
13689.8	21.4607	optimal
13703.5	21.4582	optimal
13721.9	21.4695	optimal
13727.7	21.4829	optimal
13741.4	21.4805	optimal
13759.8	21.4916	optimal
13765.6	21.5051	optimal
13779	21.5026	optimal
13796.9	21.5138	optimal
13803.5	21.5126	optimal
13821.9	21.5237	optimal
13839.8	21.5348	optimal
13859	21.5457	optimal
13869.8	21.5581	optimal
13883.5	21.5556	optimal
13901.9	21.5665	optimal
13921.4	21.5773	optimal
13939.8	21.5882	optimal
13959	21.5989	optimal
13969.8	21.6111	optimal
13983.5	21.6086	optimal
14006.9	21.6185	optimal
14031.4	21.6281	optimal
14049.8	21.6388	optimal
14069	21.6494	optimal
14079.8	21.6615	optimal
14093.5	21.6589	optimal
14111.9	21.6696	optimal
14131.4	21.68	optimal
14149.8	21.6906	optimal
14169	21.701	optimal
14186.9	21.7117	optimal
14193.5	21.7104	optimal
14211.9	21.7209	optimal
14229.8	21.7315	optimal
14249	21.7418	optimal
14259.8	21.7537	optimal
14273.5	21.7511	optimal
14291.9	21.7615	optimal
14311.4	21.7717	optimal
14329.8	21.782	optimal
14349	21.7922	optimal
14359.8	21.804	optimal
14373.5	21.8013	optimal
14391.9	21.8116	optimal
14407.5	21.8223	optimal
14421.9	21.8333	optimal
14425.9	21.8326	optimal
14437.5	21.8441	optimal
14450.9	21.8552	optimal
14455.9	21.8543	optimal
14466.5	21.8659	optimal
14474.9	21.8781	optimal
14484.9	21.8761	optimal
14494.9	21.8878	optimal
14495.8	21.8877	optimal
14500.6	21.9004	optimal
14510.9	21.8984	optimal
14526.9	21.9089	optimal
14533.5	21.9076	optimal
14551.9	21.9176	optimal
14569.8	21.9277	optimal
14589	21.9375	optimal
14599.8	21.949	optimal
14613.5	21.9462	optimal
14631.9	21.9562	optimal
14651.4	21.9658	optimal
14669.8	21.9757	optimal
14689	21.9854	optimal
14699.8	21.9967	optimal
14713.5	21.994	optimal
14731.9	22.0037	optimal
14747.5	22.0141	optimal
14761.9	22.0246	optimal
14765.9	22.0238	optimal
14777.5	22.0349	optimal
14790.9	22.0457	optimal
14795.9	22.0446	optimal
14806.5	22.0559	optimal
14814.9	22.0676	optimal
14824.9	22.0656	optimal
14834.9	22.0769	optimal
14835.8	22.0768	optimal
14840.6	22.0892	optimal
14850.9	22.087	optimal
14860.9	22.0984	optimal
14865.8	22.0974	optimal
14876.4	22.1086	optimal
14881.5	22.1075	optimal
14884.9	22.1202	optimal
14899.9	22.117	optimal
14909.9	22.1283	optimal
14919.4	22.1263	optimal
14937.8	22.1358	optimal
14947.8	22.147	optimal
14957	22.1451	optimal
14967.8	22.1562	optimal
14981.5	22.1533	optimal
14999.9	22.1627	optimal
15009.9	22.1739	optimal
15015.5	22.1727	optimal
15029.9	22.1829	optimal
15033.9	22.1821	optimal
15039.9	22.194	optimal
15045.5	22.1929	optimal
15058.9	22.2032	optimal
15063.9	22.2022	optimal
15068.9	22.2144	optimal
15074.5	22.2132	optimal
15084.5	22.2242	optimal
15092.9	22.2224	optimal
15102.9	22.2335	optimal
15103.8	22.2333	optimal
15112.9	22.2446	optimal
15118.9	22.2433	optimal
15128.9	22.2543	optimal
15133.8	22.2533	optimal
15138.9	22.2653	optimal
15144.4	22.2641	optimal
15154.4	22.2751	optimal
15162.8	22.2733	optimal
15162.9	22.2864	optimal
15172.8	22.2843	optimal
15182.8	22.2953	optimal
15188.8	22.294	optimal
15189.9	22.3068	optimal
15198.8	22.3049	optimal
15208.9	22.3158	optimal
15213.9	22.3147	optimal
15218.9	22.3267	optimal
15224.5	22.3255	optimal
15226.8	22.325	optimal
15234.5	22.3364	optimal
15242.9	22.3346	optimal
15252.9	22.3455	optimal
15255.9	22.3448	optimal
15262.9	22.3563	optimal
15268.9	22.355	optimal
15271.5	22.3544	optimal
15278.9	22.3659	optimal
15285.9	22.3643	optimal
15289.9	22.3634	optimal
15295.9	22.3752	optimal
15301.5	22.3739	optimal
15304.4	22.3863	optimal
15314.9	22.384	optimal
15319.9	22.3829	optimal
15324.9	22.3948	optimal
15330.5	22.3935	optimal
15332.8	22.406	optimal
15340.5	22.4043	optimal
15348.9	22.4025	optimal
15358.9	22.4132	optimal
15359.8	22.413	optimal
15368.9	22.424	optimal
15374.9	22.4226	optimal
15384.9	22.4334	optimal
15389.8	22.4323	optimal
15394.9	22.4441	optimal
15400.4	22.4429	optimal
15400.6	22.4557	optimal
15410.4	22.4536	optimal
15418.8	22.4517	optimal
15418.9	22.4646	optimal
15428.8	22.4624	optimal
15438.8	22.473	optimal
15444.8	22.4717	optimal
15445.9	22.4843	optimal
15454.8	22.4823	optimal
15464.9	22.4929	optimal
15469.9	22.4918	optimal
15474.9	22.5036	optimal
15480.5	22.5023	optimal
15482.8	22.5018	optimal
15490.5	22.5129	optimal
15498.9	22.511	optimal
15508.9	22.5216	optimal
15509.8	22.5214	optimal
15518.9	22.5322	optimal
15524.9	22.5308	optimal
15534.9	22.5414	optimal
15539.8	22.5402	optimal
15544.9	22.5519	optimal
15550.4	22.5506	optimal
15550.6	22.5634	optimal
15560.4	22.5612	optimal
15568.8	22.5592	optimal
15568.9	22.572	optimal
15578.8	22.5698	optimal
15588.8	22.5803	optimal
15594.8	22.5789	optimal
15604.8	22.5894	optimal
15614.8	22.5998	optimal
15618.8	22.5989	optimal
15619.8	22.5987	optimal
15620.5	22.6113	optimal
15628.8	22.6094	optimal
15632.8	22.6084	optimal
15638.8	22.6198	optimal
15642.8	22.6189	optimal
15644.5	22.6185	optimal
15652.8	22.6293	optimal
15658.8	22.6279	optimal
15668.8	22.6383	optimal
15669.5	22.6381	optimal
15678.8	22.6487	optimal
15682.8	22.6478	optimal
15683.8	22.6475	optimal
15684.8	22.66	optimal
15692.8	22.6581	optimal
15696.8	22.6572	optimal
15702.8	22.6685	optimal
15706.8	22.6676	optimal
15708.5	22.6672	optimal
15708.8	22.6798	optimal
15716.8	22.6779	optimal
15722.8	22.6765	optimal
15723.9	22.6889	optimal
15732.8	22.6869	optimal
15734.8	22.6864	optimal
15742.8	22.6972	optimal
15746.8	22.6962	optimal
15747.8	22.696	optimal
15748.8	22.7084	optimal
15757.9	22.7063	optimal
15763.8	22.7049	optimal
15767.9	22.7166	optimal
15773.8	22.7152	optimal
15783.9	22.7254	optimal
15789.8	22.724	optimal
15793.9	22.7357	optimal
15799.8	22.7343	optimal
15809.8	22.7445	optimal
15813.8	22.7436	optimal
15814.8	22.7434	optimal
15817.9	22.7552	optimal
15827.8	22.7529	optimal
15837.8	22.7631	optimal
15839.8	22.7626	optimal
15843.5	22.7743	optimal
15853.8	22.7719	optimal
15863.8	22.7821	optimal
15864.5	22.7819	optimal
15869.5	22.7933	optimal
15877.8	22.7913	optimal
15878.8	22.791	optimal
15887.8	22.8014	optimal
15891.8	22.8005	optimal
15893.5	22.8126	optimal
15901.8	22.8106	optimal
15903.8	22.8101	optimal
15907.8	22.8217	optimal
15917.8	22.8193	optimal
15918.8	22.8191	optimal
15927.8	22.8294	optimal
15928.8	22.8292	optimal
15933.8	22.8405	optimal
15941.8	22.8386	optimal
15944.8	22.8378	optimal
15951.8	22.8487	optimal
15954.8	22.8479	optimal
15957.8	22.8597	optimal
15963.8	22.8583	optimal
15968.8	22.857	optimal
15969.8	22.8568	optimal
15971.8	22.8688	optimal
15978.8	22.8671	optimal
15982.8	22.8661	optimal
15983.8	22.8659	optimal
15987.8	22.8774	optimal
15992.8	22.8762	optimal
15994.5	22.8758	optimal
15997.8	22.8874	optimal
16002.9	22.8862	optimal
16008.8	22.8848	optimal
16009.8	22.8845	optimal
16012.9	22.8962	optimal
16018.8	22.8948	optimal
16019.8	22.8945	optimal
16021.8	22.9065	optimal
16028.9	22.9048	optimal
16034.8	22.9033	optimal
16038.9	22.9148	optimal
16044.8	22.9133	optimal
16047.8	22.9126	optimal
16054.8	22.9233	optimal
16058.8	22.9223	optimal
16059.5	22.9221	optimal
16062.9	22.9337	optimal
16072.8	22.9313	optimal
16073.8	22.9311	optimal
16082.8	22.9412	optimal
16083.8	22.941	optimal
16084.8	22.9408	optimal
16088.5	22.9522	optimal
16098.8	22.9497	optimal
16108.8	22.9596	optimal
16113.8	22.9584	optimal
16116.3	22.9702	optimal
16123.8	22.9683	optimal
16132.8	22.9785	optimal
16139.8	22.9767	optimal
16142.8	22.9883	optimal
16149.8	22.9866	optimal
16162.8	22.9957	optimal
16164.8	22.9952	optimal
16173.8	23.0053	optimal
16177.8	23.0044	optimal
16189.8	23.0137	optimal
16192.8	23.0253	optimal
16203.8	23.0225	optimal
16206.8	23.0341	optimal
16213.8	23.0323	optimal
16214.5	23.0322	optimal
16223.8	23.0421	optimal
16228.8	23.0409	optimal
16237.8	23.0509	optimal
16241.8	23.0499	optimal
16247.8	23.0607	optimal
16253.8	23.0592	optimal
16257.8	23.0705	optimal
16267.8	23.068	optimal
16277.8	23.0777	optimal
16278.5	23.0775	optimal
16287.8	23.0875	optimal
16292.8	23.0862	optimal
16303.5	23.0957	optimal
16304.8	23.0954	optimal
16311.8	23.1059	optimal
16317.8	23.1044	optimal
16325.8	23.1146	optimal
16330.8	23.1133	optimal
16333.8	23.1125	optimal
16341.8	23.1227	optimal
16342.5	23.1226	optimal
16343.8	23.1222	optimal
16355.8	23.1314	optimal
16359.8	23.1304	optimal
16367.5	23.1406	optimal
16369.8	23.14	optimal
16378.8	23.1499	optimal
16384.8	23.1484	optimal
16389.8	23.1593	optimal
16394.8	23.158	optimal
16397.8	23.1573	optimal
16408.8	23.1666	optimal
16409.5	23.1665	optimal
16419.8	23.176	optimal
16423.8	23.175	optimal
16434.5	23.1844	optimal
16442.8	23.1944	optimal
16448.8	23.1929	optimal
16453.8	23.2037	optimal
16458.8	23.2024	optimal
16461.8	23.2017	optimal
16472.8	23.211	optimal
16473.5	23.2108	optimal
16483.8	23.2202	optimal
16487.8	23.2192	optimal
16498.5	23.2286	optimal
16506.8	23.2385	optimal
16512.8	23.237	optimal
16516.8	23.248	optimal
16522.8	23.2465	optimal
16536.8	23.2549	optimal
16537.5	23.2547	optimal
16546.8	23.2644	optimal
16547.5	23.2642	optimal
16562.5	23.2724	optimal
16566.8	23.2833	optimal
16572.5	23.2818	optimal
16576.8	23.2928	optimal
16586.5	23.2902	optimal
16592.8	23.3006	optimal
16596.5	23.2997	optimal
16606.8	23.309	optimal
16608.5	23.3086	optimal
16618.5	23.318	optimal
16622.8	23.3288	optimal
16632.5	23.3263	optimal
16636.8	23.3372	optimal
16642.5	23.3357	optimal
16648.5	23.3461	optimal
16656.5	23.344	optimal
16662.8	23.3543	optimal
16666.5	23.3534	optimal
16672.8	23.3637	optimal
16678.5	23.3622	optimal
16689.8	23.3712	optimal
16697.8	23.381	optimal
16702.8	23.3797	optimal
16705.8	23.3789	optimal
16707.8	23.3903	optimal
16714.5	23.3886	optimal
16715.8	23.3882	optimal
16727.8	23.397	optimal
16731.8	23.3959	optimal
16737.8	23.4063	optimal
16741.8	23.4052	optimal
16756.8	23.4132	optimal
16761.8	23.4238	optimal
16766.8	23.4224	optimal
16769.8	23.4216	optimal
16771.8	23.433	optimal
16781.5	23.4304	optimal
16791.8	23.4396	optimal
16795.8	23.4385	optimal
16801.8	23.4488	optimal
16806.5	23.4476	optimal
16820.8	23.4556	optimal
16825.8	23.4662	optimal
16830.8	23.4648	optimal
16833.8	23.464	optimal
16835.8	23.4753	optimal
16845.5	23.4728	optimal
16855.8	23.4819	optimal
16859.8	23.4808	optimal
16865.8	23.491	optimal
16870.5	23.4898	optimal
16884.8	23.4978	optimal
16885.8	23.5093	optimal
16894.8	23.5069	optimal
16895.8	23.5184	optimal
16909.5	23.5148	optimal
16915.5	23.525	optimal
16919.5	23.5239	optimal
16925.8	23.534	optimal
16934.5	23.5317	optimal
16944.5	23.5407	optimal
16945.5	23.5522	optimal
16954.8	23.5497	optimal
16958.5	23.5487	optimal
16968.5	23.5578	optimal
16974.5	23.5679	optimal
16979.5	23.5666	optimal
16980.5	23.5663	optimal
16985.5	23.5767	optimal
16990.5	23.5754	optimal
17000.5	23.5844	optimal
17004.5	23.5833	optimal
17014.5	23.5924	optimal
17015.5	23.6038	optimal
17024.8	23.6013	optimal
17028.5	23.6003	optimal
17030.5	23.6114	optimal
17038.5	23.6093	optimal
17044.5	23.6194	optimal
17049.5	23.618	optimal
17050.5	23.6177	optimal
17059.5	23.627	optimal
17060.5	23.6267	optimal
17070.5	23.6357	optimal
17074.5	23.6346	optimal
17084.5	23.6435	optimal
17089.5	23.6538	optimal
17094.8	23.6524	optimal
17098.5	23.6514	optimal
17100.5	23.6625	optimal
17108.5	23.6603	optimal
17115.5	23.6701	optimal
17119.5	23.669	optimal
17120.5	23.6687	optimal
17129.5	23.6779	optimal
17130.5	23.6776	optimal
17140.5	23.6865	optimal
17144.5	23.6854	optimal
17145.5	23.6968	optimal
17154.5	23.6943	optimal
17159.5	23.7046	optimal
17164.5	23.7032	optimal
17168.5	23.7021	optimal
17170.5	23.7132	optimal
17178.5	23.711	optimal
17185.5	23.7206	optimal
17188.5	23.7198	optimal
17190.5	23.7193	optimal
17195.5	23.7295	optimal
17200.5	23.7281	optimal
17210.5	23.7369	optimal
17214.5	23.7358	optimal
17215.5	23.7471	optimal
17220.5	23.7458	optimal
17224.5	23.7447	optimal
17226	23.7558	optimal
17234.5	23.7535	optimal
17240.5	23.7634	optimal
17244.5	23.7623	optimal
17250.5	23.7722	optimal
17255.3	23.7709	optimal
17256.3	23.7706	optimal
17265.3	23.7796	optimal
17266.3	23.7794	optimal
17276.3	23.7881	optimal
17280.3	23.787	optimal
17284.5	23.7974	optimal
17290.3	23.7958	optimal
17295.3	23.8059	optimal
17300.6	23.8044	optimal
17304.3	23.8034	optimal
17308.5	23.8138	optimal
17314.3	23.8122	optimal
17314.5	23.8236	optimal
17321.3	23.8217	optimal
17325.3	23.8206	optimal
17326.3	23.8203	optimal
17335.3	23.8293	optimal
17336.3	23.829	optimal
17341	23.8392	optimal
17346.3	23.8378	optimal
17350.3	23.8366	optimal
17354.5	23.847	optimal
17360.3	23.8453	optimal
17366	23.8552	optimal
17370.3	23.854	optimal
17374.3	23.8529	optimal
17378.5	23.8632	optimal
17384.3	23.8616	optimal
17384.5	23.873	optimal
17391.3	23.8711	optimal
17394.3	23.8702	optimal
17396.3	23.8697	optimal
17397	23.8809	optimal
17401.3	23.8797	optimal
17406.3	23.8783	optimal
17410.5	23.8886	optimal
17416.3	23.887	optimal
17420.3	23.8859	optimal
17422	23.8968	optimal
17426.3	23.8956	optimal
17430.3	23.8945	optimal
17434.5	23.9047	optimal
17440.3	23.9031	optimal
17440.5	23.9145	optimal
17446.3	23.9129	optimal
17450.3	23.9117	optimal
17452	23.9227	optimal
17456.3	23.9215	optimal
17460.3	23.9203	optimal
17464.5	23.9306	optimal
17470.3	23.9289	optimal
17476	23.9387	optimal
17480.3	23.9375	optimal
17490.3	23.9461	optimal
17491.3	23.9572	optimal
17500.3	23.9546	optimal
17502.7	23.9654	optimal
17514.3	23.9621	optimal
17520.3	23.9717	optimal
17524.3	23.9706	optimal
17531.3	23.98	optimal
17536.3	23.9786	optimal
17537	23.9897	optimal
17546.3	23.9871	optimal
17547.3	23.9982	optimal
17560.3	23.9945	optimal
17566	24.0042	optimal
17570.3	24.003	optimal
17576.3	24.0126	optimal
17584.3	24.0103	optimal
17590.3	24.0199	optimal
17594.3	24.0188	optimal
17596	24.0296	optimal
17600.3	24.0284	optimal
17606.3	24.0267	optimal
17616.3	24.0352	optimal
17622	24.0448	optimal
17626.3	24.0436	optimal
17630.3	24.0425	optimal
17632	24.0533	optimal
17640.3	24.0509	optimal
17646.3	24.0605	optimal
17650.3	24.0593	optimal
17652	24.0702	optimal
17656.3	24.0689	optimal
17660.3	24.0678	optimal
17662	24.0786	optimal
17670.3	24.0762	optimal
17676	24.0858	optimal
17680.3	24.0846	optimal
17686	24.0942	optimal
17690.3	24.093	optimal
17696	24.1026	optimal
17700.3	24.1014	optimal
17706	24.111	optimal
17710.3	24.1097	optimal
17712.3	24.1092	optimal
17717	24.1191	optimal
17720.3	24.1181	optimal
17722.3	24.1175	optimal
17722.7	24.1287	optimal
17727	24.1274	optimal
17732.3	24.1259	optimal
17732.7	24.137	optimal
17741	24.1346	optimal
17742.3	24.1342	optimal
17747	24.1441	optimal
17751	24.1429	optimal
17752.3	24.1426	optimal
17752.7	24.1537	optimal
17757	24.1524	optimal
17762.3	24.1509	optimal
17762.7	24.162	optimal
17771	24.1596	optimal
17772.3	24.1592	optimal
17776.7	24.1691	optimal
17782.3	24.1675	optimal
17786.7	24.1774	optimal
17792.3	24.1758	optimal
17798.3	24.1853	optimal
17806.3	24.1829	optimal
17812.3	24.1924	optimal
17816.3	24.1912	optimal
17823.3	24.2004	optimal
17828.3	24.1989	optimal
17829	24.2099	optimal
17838.3	24.2072	optimal
17839.3	24.218	optimal
17852.3	24.2142	optimal
17858	24.2237	optimal
17862.3	24.2225	optimal
17868.3	24.2319	optimal
17876.3	24.2295	optimal
17882.3	24.2389	optimal
17886.3	24.2378	optimal
17888	24.2484	optimal
17892.3	24.2471	optimal
17898.3	24.2454	optimal
17908.3	24.2536	optimal
17914	24.263	optimal
17918.3	24.2618	optimal
17922.3	24.2606	optimal
17924	24.2712	optimal
17932.3	24.2688	optimal
17938.3	24.2781	optimal
17942.3	24.277	optimal
17944	24.2876	optimal
17948.3	24.2863	optimal
17952.3	24.2851	optimal
17954	24.2957	optimal
17962.3	24.2933	optimal
17968	24.3027	optimal
17972.3	24.3014	optimal
17978	24.3108	optimal
17982.3	24.3096	optimal
17988	24.319	optimal
17992.3	24.3177	optimal
17998	24.3271	optimal
18002.3	24.3258	optimal
18009	24.3349	optimal
18012.3	24.3339	optimal
18013	24.3337	optimal
18014.7	24.3443	optimal
18019	24.343	optimal
18023	24.3418	optimal
18024.7	24.3524	optimal
18033	24.3499	optimal
18039	24.3592	optimal
18043	24.358	optimal
18044.7	24.3685	optimal
18049	24.3672	optimal
18053	24.3661	optimal
18054.7	24.3766	optimal
18063	24.3741	optimal
18068.7	24.3835	optimal
18073	24.3822	optimal
18078.7	24.3915	optimal
18083	24.3902	optimal
18088.7	24.3995	optimal
18093	24.3983	optimal
18098.7	24.4076	optimal
18103	24.4063	optimal
18108.7	24.4156	optimal
18113	24.4143	optimal
18118.7	24.4236	optimal
18123	24.4223	optimal
18128.7	24.4316	optimal
18132.5	24.4305	optimal
18133	24.4413	optimal
18138.2	24.4398	optimal
18141.3	24.4388	optimal
18143	24.4493	optimal
18148	24.4478	optimal
18148.8	24.4476	optimal
18154	24.457	optimal
18158	24.4558	optimal
18159.7	24.4662	optimal
18164	24.465	optimal
18168	24.4637	optimal
18169.7	24.4742	optimal
18178	24.4717	optimal
18183.7	24.481	optimal
18188	24.4797	optimal
18193.7	24.4889	optimal
18198	24.4876	optimal
18204.3	24.4967	optimal
18208	24.4955	optimal
18208.3	24.4954	optimal
18210	24.5059	optimal
18214.3	24.5046	optimal
18218.3	24.5034	optimal
18220	24.5138	optimal
18228.3	24.5113	optimal
18234.3	24.5204	optimal
18238.3	24.5192	optimal
18240	24.5296	optimal
18244.3	24.5283	optimal
18248.3	24.5271	optimal
18250	24.5375	optimal
18258.3	24.535	optimal
18264	24.5442	optimal
18268.3	24.5429	optimal
18272.3	24.5416	optimal
18274	24.552	optimal
18282.3	24.5495	optimal
18288.3	24.5586	optimal
18292.3	24.5574	optimal
18294	24.5678	optimal
18298.3	24.5665	optimal
18302.3	24.5652	optimal
18304	24.5756	optimal
18312.3	24.5731	optimal
18318	24.5822	optimal
18322.3	24.5809	optimal
18328	24.5901	optimal
18334.3	24.5881	optimal
18340.6	24.5971	optimal
18344.3	24.596	optimal
18346.6	24.6061	optimal
18350.6	24.6049	optimal
18356.3	24.6032	optimal
18356.6	24.6139	optimal
18366.3	24.611	optimal
18372	24.6201	optimal
18376.3	24.6188	optimal
18380.3	24.6175	optimal
18382	24.6279	optimal
18390.3	24.6253	optimal
18396.3	24.6343	optimal
18400.3	24.6331	optimal
18402	24.6434	optimal
18406.3	24.6421	optimal
18410.3	24.6409	optimal
18412	24.6512	optimal
18420.3	24.6486	optimal
18426	24.6577	optimal
18430.3	24.6564	optimal
18436	24.6654	optimal
18440.3	24.6641	optimal
18446.1	24.6731	optimal
18450.3	24.6718	optimal
18451.8	24.6822	optimal
18457	24.6806	optimal
18460.3	24.6796	optimal
18462.3	24.679	optimal
18462.7	24.6896	optimal
18468.3	24.6879	optimal
18472.3	24.6867	optimal
18477	24.696	optimal
18481	24.6948	optimal
18482.3	24.6944	optimal
18482.7	24.705	optimal
18487	24.7037	optimal
18492.3	24.7021	optimal
18492.7	24.7127	optimal
18501	24.7102	optimal
18502.3	24.7098	optimal
18507	24.7191	optimal
18511	24.7179	optimal
18512.3	24.7175	optimal
18512.7	24.7281	optimal
18517	24.7268	optimal
18522.3	24.7251	optimal
18522.7	24.7358	optimal
18531	24.7332	optimal
18532.3	24.7328	optimal
18536.7	24.7422	optimal
18541	24.7409	optimal
18542.3	24.7405	optimal
18546.7	24.7498	optimal
18551	24.7485	optimal
18556.3	24.7469	optimal
18556.7	24.7575	optimal
18562.3	24.7557	optimal
18566.3	24.7545	optimal
18573.3	24.7631	optimal
18578.3	24.7615	optimal
18579	24.772	optimal
18588.3	24.7691	optimal
18589.3	24.7796	optimal
18602.3	24.7755	optimal
18608	24.7845	optimal
18612.3	24.7831	optimal
18618.3	24.792	optimal
18626.3	24.7895	optimal
18632.3	24.7983	optimal
18636.3	24.7971	optimal
18638	24.8072	optimal
18642.3	24.8059	optimal
18648.3	24.804	optimal
18658.3	24.8116	optimal
18664	24.8205	optimal
18668.3	24.8192	optimal
18672.3	24.8179	optimal
18674	24.8281	optimal
18682.3	24.8255	optimal
18688.3	24.8343	optimal
18692.3	24.833	optimal
18694	24.8431	optimal
18698.3	24.8418	optimal
18702.3	24.8406	optimal
18704	24.8507	optimal
18712.3	24.8481	optimal
18718	24.857	optimal
18722.3	24.8556	optimal
18728	24.8645	optimal
18732.3	24.8631	optimal
18738.1	24.8719	optimal
18742.3	24.8706	optimal
18743.8	24.8808	optimal
18749	24.8792	optimal
18752.3	24.8781	optimal
18754.7	24.888	optimal
18759	24.8867	optimal
18763	24.8854	optimal
18769	24.8941	optimal
18773	24.8929	optimal
18774.7	24.903	optimal
18779	24.9016	optimal
18783	24.9004	optimal
18784.7	24.9104	optimal
18793	24.9078	optimal
18799	24.9165	optimal
18803	24.9153	optimal
18804.7	24.9253	optimal
18809	24.924	optimal
18813	24.9227	optimal
18814.7	24.9328	optimal
18823	24.9302	optimal
18828.7	24.939	optimal
18833	24.9376	optimal
18838.7	24.9464	optimal
18843	24.945	optimal
18848.7	24.9538	optimal
18852.5	24.9526	optimal
18853	24.9525	optimal
18858.2	24.9614	optimal
18863	24.9599	optimal
18868.7	24.9686	optimal
18873	24.9673	optimal
18878.7	24.976	optimal
18882.5	24.9748	optimal
18888.2	24.9836	optimal
18891.3	24.9826	optimal
18893	24.9926	optimal
18897.3	24.9912	optimal
18898.8	24.9908	optimal
18903	25	optimal
18908	24.9984	optimal
18914	25.007	optimal
18918	25.0058	optimal
18919.7	25.0158	optimal
18924	25.0144	optimal
18928	25.0131	optimal
18929.7	25.0231	optimal
18938	25.0205	optimal
18943.7	25.0292	optimal
18948	25.0278	optimal
18953.7	25.0365	optimal
18958	25.0351	optimal
18958.3	25.0351	optimal
18963.7	25.0438	optimal
18968.3	25.0424	optimal
18974.3	25.051	optimal
18978.3	25.0497	optimal
18980	25.0597	optimal
18984.3	25.0583	optimal
18988.3	25.057	optimal
18990	25.067	optimal
18998.3	25.0643	optimal
19004	25.073	optimal
19008.3	25.0716	optimal
19014	25.0803	optimal
19018.3	25.0789	optimal
19022.3	25.0776	optimal
19024	25.0876	optimal
19032.3	25.0849	optimal
19038.3	25.0935	optimal
19042.3	25.0922	optimal
19044	25.1021	optimal
19048.3	25.1007	optimal
19052.3	25.0994	optimal
19054	25.1094	optimal
19062.3	25.1067	optimal
19068	25.1153	optimal
19072.3	25.1139	optimal
19078	25.1226	optimal
19082.3	25.1212	optimal
19089	25.1295	optimal
19092.3	25.1284	optimal
19094.7	25.1381	optimal
19099	25.1367	optimal
19102.3	25.1356	optimal
19104.7	25.1453	optimal
19109	25.1439	optimal
19112.3	25.1429	optimal
19113	25.1426	optimal
19114.7	25.1525	optimal
19119	25.1511	optimal
19123	25.1498	optimal
19124.7	25.1597	optimal
19129	25.1583	optimal
19133	25.1571	optimal
19134.7	25.1669	optimal
19139	25.1655	optimal
19143	25.1642	optimal
19144.7	25.1741	optimal
19153	25.1714	optimal
19158.7	25.18	optimal
19163	25.1786	optimal
19168.7	25.1872	optimal
19173	25.1858	optimal
19178.8	25.1943	optimal
19183	25.193	optimal
19184.5	25.2029	optimal
19188.8	25.2015	optimal
19193	25.2001	optimal
19194.5	25.21	optimal
19198.8	25.2086	optimal
19203	25.2073	optimal
19204.5	25.2172	optimal
19208.7	25.2158	optimal
19213	25.2144	optimal
19214	25.2245	optimal
19218.8	25.2229	optimal
19223	25.2216	optimal
19224.5	25.2314	optimal
19228.8	25.23	optimal
19232.5	25.2288	optimal
19234.5	25.2386	optimal
19238.3	25.2373	optimal
19241.3	25.2364	optimal
19242.3	25.2464	optimal
19244	25.2458	optimal
19248	25.2445	optimal
19248.8	25.2443	optimal
19252.3	25.2535	optimal
19254	25.2529	optimal
19258	25.2516	optimal
19262.3	25.2606	optimal
19268	25.2587	optimal
19272.3	25.2677	optimal
19273.8	25.2672	optimal
19278	25.2658	optimal
19282.3	25.2748	optimal
19284.3	25.2741	optimal
19288	25.2729	optimal
19294.3	25.2812	optimal
19298	25.28	optimal
19300	25.2897	optimal
19304.3	25.2883	optimal
19308.3	25.287	optimal
19310	25.2967	optimal
19318.3	25.294	optimal
19324.3	25.3024	optimal
19328.3	25.3011	optimal
19330	25.3109	optimal
19334.3	25.3094	optimal
19338.3	25.3081	optimal
19340	25.3179	optimal
19348.3	25.3152	optimal
19354	25.3236	optimal
19358.3	25.3222	optimal
19364	25.3307	optimal
19368.3	25.3292	optimal
19374	25.3377	optimal
19378.3	25.3363	optimal
19384	25.3447	optimal
19388.3	25.3433	optimal
19394	25.3517	optimal
19398.3	25.3503	optimal
19399	25.3501	optimal
19404	25.3587	optimal
19409	25.3571	optimal
19415	25.3654	optimal
19419	25.364	optimal
19420.7	25.3738	optimal
19425	25.3723	optimal
19429	25.371	optimal
19430.7	25.3807	optimal
19439	25.378	optimal
19444.7	25.3864	optimal
19449	25.385	optimal
19454.7	25.3934	optimal
19459	25.3919	optimal
19464.7	25.4003	optimal
19469	25.3989	optimal
19469.1	25.4091	optimal
19474.7	25.4073	optimal
19479	25.4058	optimal
19479.1	25.416	optimal
19484.7	25.4142	optimal
19489	25.4128	optimal
19489.1	25.423	optimal
19494.7	25.4211	optimal
19499	25.4197	optimal
19499.1	25.4299	optimal
19504.7	25.4281	optimal
19509	25.4266	optimal
19509.1	25.4368	optimal
19514.7	25.435	optimal
19518.5	25.4337	optimal
19519.1	25.4437	optimal
19524.2	25.4421	optimal
19527.3	25.441	optimal
19528.3	25.4509	optimal
19530	25.4504	optimal
19534	25.449	optimal
19534.8	25.4488	optimal
19538.3	25.4578	optimal
19540	25.4573	optimal
19544	25.4559	optimal
19548.3	25.4647	optimal
19554	25.4628	optimal
19559.8	25.4711	optimal
19564	25.4697	optimal
19565.5	25.4794	optimal
19569.8	25.478	optimal
19574	25.4766	optimal
19575.5	25.4863	optimal
19579.8	25.4848	optimal
19584	25.4835	optimal
19585.5	25.4931	optimal
19589.8	25.4917	optimal
19594	25.4903	optimal
19595.5	25.5	optimal
19599.8	25.4986	optimal
19604	25.4972	optimal
19605.5	25.5068	optimal
19614	25.504	optimal
19621.5	25.5117	optimal
19624	25.5109	optimal
19627.6	25.5198	optimal
19633.5	25.5179	optimal
19634.6	25.5277	optimal
19641	25.5255	optimal
19642.3	25.5251	optimal
19648.3	25.5333	optimal
19649.8	25.5328	optimal
19657.1	25.5405	optimal
19659	25.5398	optimal
19664.6	25.5481	optimal
19669	25.5466	optimal
19671.4	25.556	optimal
19677.1	25.5541	optimal
19679	25.5534	optimal
19684.6	25.5617	optimal
19689	25.5602	optimal
19691.4	25.5696	optimal
19697.1	25.5677	optimal
19699	25.567	optimal
19704.6	25.5753	optimal
19709	25.5738	optimal
19711.4	25.5831	optimal
19718.3	25.5808	optimal
19719	25.5806	optimal
19727.1	25.588	optimal
19729	25.5874	optimal
19734.6	25.5956	optimal
19739	25.5941	optimal
19741.4	25.6034	optimal
19747.8	25.6013	optimal
19752.3	25.5998	optimal
19755.3	25.6089	optimal
19762.3	25.6065	optimal
19771.1	25.6137	optimal
19772.3	25.6133	optimal
19778.6	25.6212	optimal
19782.3	25.62	optimal
19785.4	25.629	optimal
19792.3	25.6267	optimal
19801.1	25.6338	optimal
19802.3	25.6334	optimal
19808.6	25.6414	optimal
19812.3	25.6401	optimal
19815.4	25.6492	optimal
19821.1	25.6473	optimal
19822.3	25.6469	optimal
19828.6	25.6548	optimal
19832.3	25.6535	optimal
19835.4	25.6626	optimal
19841.1	25.6606	optimal
19843	25.66	optimal
19848.6	25.6682	optimal
19853	25.6667	optimal
19855.4	25.6759	optimal
19863	25.6734	optimal
19871.8	25.6804	optimal
19873	25.68	optimal
19879.3	25.688	optimal
19883	25.6867	optimal
19886.1	25.6957	optimal
19893	25.6934	optimal
19901.8	25.7004	optimal
19903	25.7	optimal
19909.3	25.7079	optimal
19912.5	25.7068	optimal
19913	25.7067	optimal
19916.1	25.7156	optimal
19921.3	25.7139	optimal
19923	25.7133	optimal
19928.8	25.7214	optimal
19933	25.7199	optimal
19935.8	25.729	optimal
19941.8	25.727	optimal
19943	25.7266	optimal
19949.3	25.7344	optimal
19952.5	25.7333	optimal
19953	25.7332	optimal
19956.1	25.7421	optimal
19961.3	25.7404	optimal
19962.5	25.74	optimal
19968.8	25.7478	optimal
19971.3	25.747	optimal
19975.8	25.7554	optimal
19978.8	25.7544	optimal
19982.6	25.7631	optimal
19986.8	25.7617	optimal
19988	25.7613	optimal
19988.7	25.771	optimal
19994.3	25.7691	optimal
19998	25.7679	optimal
20001.1	25.7768	optimal
20008	25.7744	optimal
20008.6	25.7842	optimal
20016.8	25.7814	optimal
20018	25.781	optimal
20024.3	25.7888	optimal
20027.5	25.7878	optimal
20028	25.7876	optimal
20033.1	25.7958	optimal
20038.3	25.794	optimal
20040.6	25.8032	optimal
20048.3	25.8006	optimal
20057.1	25.8076	optimal
20058.3	25.8071	optimal
20064.6	25.8149	optimal
20068.3	25.8137	optimal
20071.4	25.8226	optimal
20078.3	25.8202	optimal
20087.1	25.8272	optimal
20088.3	25.8267	optimal
20094.6	25.8345	optimal
20098.3	25.8333	optimal
20101.4	25.8421	optimal
20107.1	25.8402	optimal
20108.3	25.8398	optimal
20114.6	25.8475	optimal
20118.3	25.8463	optimal
20121.4	25.8551	optimal
20127.1	25.8532	optimal
20129	25.8526	optimal
20134.6	25.8605	optimal
20139	25.859	optimal
20141.4	25.8681	optimal
20147.8	25.8659	optimal
20149	25.8655	optimal
20155.3	25.8733	optimal
20159	25.872	optimal
20162.1	25.8808	optimal
20169	25.8785	optimal
20177.8	25.8854	optimal
20179	25.885	optimal
20185.3	25.8927	optimal
20189	25.8914	optimal
20192.1	25.9002	optimal
20197.8	25.8983	optimal
20199	25.8979	optimal
20205.3	25.9056	optimal
20209	25.9043	optimal
20212.1	25.9131	optimal
20217.8	25.9112	optimal
20219	25.9108	optimal
20225.3	25.9185	optimal
20229	25.9172	optimal
20232.1	25.926	optimal
20237.8	25.9241	optimal
20239	25.9236	optimal
20245.3	25.9313	optimal
20248.5	25.9302	optimal
20252.1	25.9389	optimal
20257.3	25.9371	optimal
20258.6	25.9465	optimal
20264.8	25.9443	optimal
20271.8	25.9518	optimal
20274	25.951	optimal
20278.6	25.9593	optimal
20284	25.9574	optimal
20284.7	25.967	optimal
20292.8	25.9642	optimal
20294	25.9638	optimal
20300.3	25.9715	optimal
20303.5	25.9704	optimal
20304	25.9702	optimal
20307.1	25.979	optimal
20312.3	25.9772	optimal
20314	25.9766	optimal
20319.8	25.9844	optimal
20324	25.983	optimal
20326.8	25.9918	optimal
20332.8	25.9897	optimal
20334	25.9893	optimal
20340.3	25.997	optimal
20343.5	25.9959	optimal
20344	25.9957	optimal
20347.1	26.0044	optimal
20352.3	26.0026	optimal
20353.5	26.0022	optimal
20354	26.002	optimal
20359.8	26.0098	optimal
20362.3	26.009	optimal
20363.5	26.0086	optimal
20367.1	26.0171	optimal
20369.8	26.0162	optimal
20372.3	26.0153	optimal
20374.6	26.0243	optimal
20378.3	26.023	optimal
20379.8	26.0225	optimal
20381.4	26.0317	optimal
20388.3	26.0294	optimal
20389	26.0291	optimal
20397.1	26.0361	optimal
20398.3	26.0357	optimal
20399	26.0355	optimal
20404.6	26.0433	optimal
20407.8	26.0422	optimal
20409	26.0418	optimal
20411.4	26.0507	optimal
20416.6	26.0489	optimal
20418.3	26.0483	optimal
20419	26.0481	optimal
20424.1	26.0561	optimal
20428.3	26.0546	optimal
20429	26.0544	optimal
20431.1	26.0634	optimal
20437.1	26.0614	optimal
20439	26.0607	optimal
20444.6	26.0685	optimal
20449	26.067	optimal
20451.4	26.0759	optimal
20457.8	26.0737	optimal
20459	26.0733	optimal
20465.3	26.0808	optimal
20469	26.0796	optimal
20472.1	26.0882	optimal
20479	26.0858	optimal
20487.8	26.0925	optimal
20489	26.0921	optimal
20495.3	26.0997	optimal
20498.5	26.0985	optimal
20499	26.0984	optimal
20502.1	26.107	optimal
20507.3	26.1052	optimal
20509	26.1046	optimal
20514.8	26.1123	optimal
20519	26.1109	optimal
20521.8	26.1196	optimal
20527.8	26.1175	optimal
20529	26.1171	optimal
20535.3	26.1246	optimal
20538.5	26.1235	optimal
20539	26.1234	optimal
20542.1	26.132	optimal
20547.3	26.1302	optimal
20548.5	26.1298	optimal
20554.8	26.1373	optimal
20557.3	26.1364	optimal
20561.8	26.1445	optimal
20564.8	26.1435	optimal
20568.6	26.1519	optimal
20571.8	26.1508	optimal
20574	26.15	optimal
20574.7	26.1594	optimal
20578.6	26.1581	optimal
20584	26.1562	optimal
20587.1	26.1648	optimal
20592.8	26.1628	optimal
20594	26.1624	optimal
20594.6	26.1719	optimal
20600.3	26.1699	optimal
20604	26.1686	optimal
20607.1	26.1772	optimal
20612.8	26.1752	optimal
20614	26.1748	optimal
20614.1	26.1844	optimal
20620.3	26.1823	optimal
20624	26.181	optimal
20627.1	26.1896	optimal
20632.8	26.1876	optimal
20634	26.1872	optimal
20634.6	26.1966	optimal
20640.3	26.1946	optimal
20644	26.1933	optimal
20647.8	26.2017	optimal
20652.8	26.1999	optimal
20654	26.1995	optimal
20655.3	26.2087	optimal
20660.3	26.207	optimal
20663.5	26.2059	optimal
20669	26.2136	optimal
20672.3	26.2124	optimal
20677.8	26.2201	optimal
20679.8	26.2194	optimal
20685.3	26.2272	optimal
20688.5	26.226	optimal
20689	26.2259	optimal
20692.1	26.2344	optimal
20697.3	26.2326	optimal
20699	26.232	optimal
20704.8	26.2396	optimal
20709	26.2381	optimal
20711.8	26.2468	optimal
20717.8	26.2447	optimal
20719	26.2443	optimal
20725.3	26.2517	optimal
20728.5	26.2506	optimal
20732.1	26.2589	optimal
20737.3	26.2571	optimal
20738.2	26.2664	optimal
20744.8	26.2641	optimal
20751.8	26.2712	optimal
20754	26.2705	optimal
20758.6	26.2785	optimal
20764	26.2766	optimal
20764.7	26.2859	optimal
20772.8	26.2831	optimal
20774	26.2827	optimal
20780.3	26.29	optimal
20783.5	26.2889	optimal
20784	26.2887	optimal
20787.1	26.2973	optimal
20792.3	26.2954	optimal
20794	26.2948	optimal
20799.8	26.3024	optimal
20804	26.3009	optimal
20806.8	26.3095	optimal
20812.8	26.3074	optimal
20814	26.307	optimal
20820.3	26.3143	optimal
20823.5	26.3132	optimal
20824	26.313	optimal
20827.1	26.3215	optimal
20832.3	26.3197	optimal
20833.5	26.3193	optimal
20834	26.3191	optimal
20839.8	26.3266	optimal
20842.3	26.3257	optimal
20843.5	26.3253	optimal
20846.8	26.3337	optimal
20849.8	26.3327	optimal
20852.3	26.3318	optimal
20853.6	26.3409	optimal
20858	26.3393	optimal
20859.8	26.3387	optimal
20866.8	26.3458	optimal
20868	26.3454	optimal
20874.3	26.3527	optimal
20877.5	26.3516	optimal
20878	26.3514	optimal
20881.1	26.3599	optimal
20886.3	26.358	optimal
20888	26.3574	optimal
20893.8	26.3649	optimal
20898	26.3634	optimal
20900.8	26.372	optimal
20906.8	26.3699	optimal
20908	26.3695	optimal
20914.3	26.3768	optimal
20917.5	26.3756	optimal
20918	26.3755	optimal
20921.8	26.3837	optimal
20926.3	26.3821	optimal
20927.5	26.3816	optimal
20929.3	26.3905	optimal
20933.8	26.3889	optimal
20936.3	26.3881	optimal
20941.3	26.3958	optimal
20943.8	26.3949	optimal
20948.8	26.4027	optimal
20953	26.4012	optimal
20955.8	26.4097	optimal
20961.8	26.4076	optimal
20963	26.4072	optimal
20969.3	26.4145	optimal
20972.5	26.4133	optimal
20973	26.4131	optimal
20976.1	26.4216	optimal
20981.3	26.4197	optimal
20982.5	26.4193	optimal
20983	26.4191	optimal
20988.8	26.4266	optimal
20991.3	26.4257	optimal
20992.5	26.4253	optimal
20995.8	26.4336	optimal
20998.8	26.4325	optimal
21001.3	26.4316	optimal
21002.6	26.4407	optimal
21006.1	26.4394	optimal
21008.8	26.4385	optimal
21013.6	26.4463	optimal
21018	26.4447	optimal
21020.4	26.4533	optimal
21026.8	26.4511	optimal
21028	26.4506	optimal
21034.3	26.4579	optimal
21038	26.4566	optimal
21041.1	26.4649	optimal
21048	26.4625	optimal
21056.8	26.4688	optimal
21058	26.4684	optimal
21064.3	26.4756	optimal
21067.5	26.4745	optimal
21068	26.4743	optimal
21071.1	26.4827	optimal
21076.3	26.4808	optimal
21078	26.4802	optimal
21083.8	26.4876	optimal
21088	26.4861	optimal
21090.8	26.4946	optimal
21096.8	26.4925	optimal
21098	26.492	optimal
21104.3	26.4993	optimal
21107.5	26.4981	optimal
21111.1	26.5063	optimal
21116.3	26.5044	optimal
21117.2	26.5136	optimal
21123.8	26.5112	optimal
21130.8	26.5181	optimal
21137.6	26.5252	optimal
21137.8	26.5251	optimal
21139	26.5247	optimal
21143.7	26.5324	optimal
21145.3	26.5318	optimal
21148.5	26.5307	optimal
21149	26.5305	optimal
21149.4	26.5398	optimal
21152.1	26.5388	optimal
21157.3	26.537	optimal
21158.5	26.5366	optimal
21159	26.5364	optimal
21164.8	26.5437	optimal
21167.3	26.5429	optimal
21168.5	26.5424	optimal
21171.8	26.5507	optimal
21174.8	26.5496	optimal
21177.3	26.5487	optimal
21178.6	26.5577	optimal
21181.8	26.5565	optimal
21184.8	26.5554	optimal
21188.6	26.5635	optimal
21191.8	26.5623	optimal
21194.7	26.5707	optimal
21198.6	26.5693	optimal
21200.4	26.5781	optimal
21204.8	26.5765	optimal
21205.1	26.5764	optimal
21211.8	26.5834	optimal
21213.8	26.5827	optimal
21218.6	26.5904	optimal
21221.3	26.5894	optimal
21224.7	26.5976	optimal
21228.8	26.5961	optimal
21230	26.5957	optimal
21230.4	26.6049	optimal
21236.3	26.6028	optimal
21240	26.6015	optimal
21243.1	26.6098	optimal
21248.8	26.6077	optimal
21250	26.6073	optimal
21256.3	26.6144	optimal
21260	26.6131	optimal
21263.1	26.6214	optimal
21268.8	26.6193	optimal
21270	26.6189	optimal
21276.3	26.626	optimal
21280	26.6247	optimal
21283.1	26.6329	optimal
21288.8	26.6309	optimal
21290	26.6305	optimal
21296.3	26.6376	optimal
21299.5	26.6364	optimal
21303.1	26.6445	optimal
21308.3	26.6426	optimal
21309.6	26.6515	optimal
21315.8	26.6493	optimal
21322.8	26.6561	optimal
21329.6	26.663	optimal
21331	26.6625	optimal
21335.7	26.6702	optimal
21336.8	26.6698	optimal
21341	26.6683	optimal
21341.4	26.6775	optimal
21343.8	26.6766	optimal
21349.8	26.6744	optimal
21351	26.674	optimal
21357.3	26.6811	optimal
21360.5	26.6799	optimal
21364.1	26.688	optimal
21369.3	26.6861	optimal
21370.2	26.6951	optimal
21376.8	26.6927	optimal
21383.8	26.6995	optimal
21390.6	26.7064	optimal
21396.7	26.7135	optimal
21397.1	26.7134	optimal
21402.4	26.7208	optimal
21403.8	26.7203	optimal
21405.8	26.7195	optimal
21406.4	26.7286	optimal
21410.6	26.7271	optimal
21413.3	26.7261	optimal
21414	26.7259	optimal
21416.7	26.7342	optimal
21420.3	26.7329	optimal
21424	26.7316	optimal
21427.1	26.7398	optimal
21432.8	26.7377	optimal
21434	26.7373	optimal
21440.3	26.7443	optimal
21443.5	26.7432	optimal
21447.1	26.7511	optimal
21452.3	26.7493	optimal
21453.2	26.7582	optimal
21459.8	26.7558	optimal
21466.8	26.7626	optimal
21468	26.7622	optimal
21473.6	26.7694	optimal
21476.8	26.7683	optimal
21478	26.7678	optimal
21479.7	26.7765	optimal
21484.3	26.7748	optimal
21488	26.7735	optimal
21491.1	26.7817	optimal
21496.8	26.7796	optimal
21498	26.7792	optimal
21498.6	26.7882	optimal
21504.3	26.7861	optimal
21508	26.7848	optimal
21511.8	26.7927	optimal
21516.8	26.7909	optimal
21518	26.7905	optimal
21519.3	26.7992	optimal
21524.3	26.7974	optimal
21527.5	26.7963	optimal
21533	26.8035	optimal
21536.3	26.8023	optimal
21541.8	26.8096	optimal
21543.8	26.8089	optimal
21549.3	26.8161	optimal
21552.5	26.815	optimal
21553	26.8148	optimal
21556.1	26.8229	optimal
21561.3	26.821	optimal
21563	26.8204	optimal
21568.8	26.8276	optimal
21573	26.826	optimal
21575.8	26.8343	optimal
21581.8	26.8321	optimal
21583	26.8316	optimal
21589.3	26.8386	optimal
21592.5	26.8374	optimal
21596.1	26.8453	optimal
21601.3	26.8435	optimal
21602.2	26.8524	optimal
21608.8	26.85	optimal
21615.8	26.8566	optimal
21618	26.8558	optimal
21622.6	26.8634	optimal
21628	26.8614	optimal
21628.7	26.8704	optimal
21636.8	26.8674	optimal
21638	26.867	optimal
21644.3	26.8739	optimal
21647.5	26.8728	optimal
21648	26.8726	optimal
21651.1	26.8807	optimal
21656.3	26.8788	optimal
21658	26.8781	optimal
21663.8	26.8852	optimal
21668	26.8837	optimal
21670.8	26.8919	optimal
21676.8	26.8897	optimal
21678	26.8893	optimal
21684.3	26.8962	optimal
21687.5	26.895	optimal
21688	26.8948	optimal
21691.1	26.9029	optimal
21696.3	26.901	optimal
21697.5	26.9005	optimal
21698	26.9004	optimal
21703.8	26.9074	optimal
21706.3	26.9065	optimal
21707.5	26.9061	optimal
21710.8	26.9141	optimal
21713.8	26.913	optimal
21716.3	26.9121	optimal
21717.6	26.9208	optimal
21720.8	26.9196	optimal
21723.8	26.9185	optimal
21727.6	26.9263	optimal
21730.8	26.9251	optimal
21733.7	26.9332	optimal
21737.6	26.9318	optimal
21739	26.9313	optimal
21739.4	26.9403	optimal
21744.8	26.9384	optimal
21749	26.9368	optimal
21751.8	26.945	optimal
21757.8	26.9428	optimal
21759	26.9423	optimal
21765.3	26.9492	optimal
21768.5	26.948	optimal
21772.1	26.9559	optimal
21777.3	26.954	optimal
21778.2	26.9628	optimal
21784.8	26.9604	optimal
21791.8	26.967	optimal
21798.6	26.9736	optimal
21804.7	26.9805	optimal
21805.1	26.9804	optimal
21810.4	26.9876	optimal
21811.2	26.9873	optimal
21813.8	26.9864	optimal
21814.4	26.9953	optimal
21816.9	26.9944	optimal
21821.3	26.9927	optimal
21822.6	27.0014	optimal
21828.3	26.9993	optimal
21830	26.9987	optimal
21835.1	27.006	optimal
21840	27.0042	optimal
21841.2	27.0128	optimal
21848.8	27.0101	optimal
21850	27.0096	optimal
21856.3	27.0164	optimal
21859.5	27.0153	optimal
21860	27.0151	optimal
21863.1	27.023	optimal
21868.3	27.0211	optimal
21870	27.0205	optimal
21875.8	27.0275	optimal
21880	27.026	optimal
21882.8	27.034	optimal
21888.8	27.0318	optimal
21890	27.0314	optimal
21896.3	27.0382	optimal
21899.5	27.037	optimal
21903.1	27.0448	optimal
21908.3	27.0429	optimal
21909.2	27.0517	optimal
21915.8	27.0492	optimal
21922.8	27.0558	optimal
21929.6	27.0623	optimal
21929.8	27.0623	optimal
21931	27.0618	optimal
21935.7	27.0692	optimal
21937.3	27.0686	optimal
21941	27.0672	optimal
21941.4	27.0762	optimal
21944.1	27.0752	optimal
21949.8	27.0731	optimal
21951	27.0726	optimal
21957.3	27.0794	optimal
21960.5	27.0782	optimal
21964.1	27.086	optimal
21969.3	27.0841	optimal
21970.6	27.0927	optimal
21976.8	27.0904	optimal
21983.8	27.0969	optimal
21990.6	27.1034	optimal
21996.7	27.1102	optimal
21997.1	27.1101	optimal
22002.4	27.1172	optimal
22003.8	27.1167	optimal
22005.8	27.116	optimal
22006.4	27.1248	optimal
22010.6	27.1232	optimal
22013.3	27.1222	optimal
22017.1	27.1299	optimal
22020.3	27.1287	optimal
22023.2	27.1367	optimal
22027.1	27.1352	optimal
22027.3	27.1352	optimal
22028.5	27.1347	optimal
22028.9	27.1436	optimal
22033.2	27.142	optimal
22034.8	27.1415	optimal
22038.5	27.1401	optimal
22038.9	27.149	optimal
22041.6	27.148	optimal
22047.3	27.1459	optimal
22048.5	27.1454	optimal
22054.8	27.1521	optimal
22058	27.151	optimal
22061.6	27.1587	optimal
22066.8	27.1567	optimal
22068.1	27.1653	optimal
22074.3	27.163	optimal
22081.3	27.1694	optimal
22088.1	27.176	optimal
22088.5	27.1758	optimal
22094.2	27.1827	optimal
22097.3	27.1816	optimal
22100	27.1896	optimal
22104.8	27.1878	optimal
22105.7	27.1965	optimal
22111.8	27.1942	optimal
22118.6	27.2007	optimal
22124.7	27.2075	optimal
22125.1	27.2073	optimal
22130.4	27.2144	optimal
22131.2	27.2141	optimal
22133.8	27.2131	optimal
22134.4	27.2219	optimal
22136.9	27.221	optimal
22141.3	27.2193	optimal
22142	27.2191	optimal
22142.5	27.2189	optimal
22142.6	27.2278	optimal
22148.3	27.2257	optimal
22150.8	27.2248	optimal
22152	27.2244	optimal
22155.1	27.2322	optimal
22160	27.2304	optimal
22160.8	27.2301	optimal
22161.2	27.2389	optimal
22168.8	27.2361	optimal
22170	27.2357	optimal
22176.3	27.2423	optimal
22179.5	27.2411	optimal
22180	27.2409	optimal
22183.1	27.2488	optimal
22188.3	27.2468	optimal
22190	27.2462	optimal
22195.8	27.253	optimal
22200	27.2515	optimal
22202.8	27.2594	optimal
22208.8	27.2572	optimal
22210	27.2567	optimal
22216.3	27.2634	optimal
22219.5	27.2622	optimal
[truncated: 83,553 more rows]

## Sheet: Figure_2c
capacity	c_intensity_20y_mean	optimality
124495	336.963	optimal
124494	336.95	optimal
124494	336.942	optimal
124494	336.934	optimal
124493	336.929	optimal
124492	336.923	optimal
124492	336.915	optimal
124491	336.91	optimal
124491	336.902	optimal
124491	336.894	optimal
124491	336.894	optimal
124490	336.889	optimal
124490	336.881	optimal
124489	336.875	optimal
124489	336.867	optimal
124488	336.862	optimal
124488	336.854	optimal
124488	336.846	optimal
124487	336.841	optimal
124487	336.833	optimal
124486	336.827	optimal
124486	336.819	optimal
124485	336.814	optimal
124485	336.806	optimal
124484	336.801	optimal
124484	336.793	optimal
124483	336.787	optimal
124482	336.79	optimal
124482	336.782	optimal
124482	336.782	optimal
124482	336.774	optimal
124481	336.769	optimal
124481	336.761	optimal
124481	336.753	optimal
124480	336.747	optimal
124480	336.739	optimal
124479	336.734	optimal
124478	336.729	optimal
124478	336.721	optimal
124478	336.713	optimal
124477	336.707	optimal
124477	336.699	optimal
124476	336.694	optimal
124475	336.689	optimal
124475	336.681	optimal
124475	336.681	optimal
124474	336.675	optimal
124474	336.667	optimal
124473	336.662	optimal
124472	336.657	optimal
124472	336.649	optimal
124471	336.651	optimal
124471	336.643	optimal
124471	336.635	optimal
124470	336.486	optimal
124469	336.473	optimal
124469	336.465	optimal
124469	336.457	optimal
124468	336.451	optimal
124468	336.443	optimal
124467	336.438	optimal
124466	336.433	optimal
124466	336.425	optimal
124466	336.417	optimal
124465	336.411	optimal
124465	336.403	optimal
124465	336.403	optimal
124465	336.395	optimal
124464	336.39	optimal
124463	336.385	optimal
124463	336.376	optimal
124463	336.368	optimal
124462	336.363	optimal
124462	336.355	optimal
124461	336.35	optimal
124461	336.342	optimal
124460	336.336	optimal
124460	336.328	optimal
124459	336.323	optimal
124459	336.323	optimal
124459	336.315	optimal
124458	336.31	optimal
124457	336.304	optimal
124457	336.296	optimal
124456	336.291	optimal
124456	336.291	optimal
124456	336.283	optimal
124456	336.275	optimal
124455	336.27	optimal
124455	336.262	optimal
124454	336.256	optimal
124454	336.248	optimal
124453	336.243	optimal
124453	336.235	optimal
124452	336.23	optimal
124452	336.222	optimal
124451	336.216	optimal
124451	336.208	optimal
124450	336.203	optimal
124449	336.198	optimal
124449	336.19	optimal
124449	336.19	optimal
124448	336.184	optimal
124448	336.176	optimal
124447	336.171	optimal
124446	336.166	optimal
124446	336.158	optimal
124445	336.16	optimal
124445	336.152	optimal
124444	336.147	optimal
124444	336.139	optimal
124443	336.134	optimal
124443	336.134	optimal
124442	336.128	optimal
124442	335.992	optimal
124441	335.979	optimal
124441	335.971	optimal
124441	335.963	optimal
124440	335.957	optimal
124439	335.952	optimal
124439	335.944	optimal
124438	335.939	optimal
124438	335.931	optimal
124438	335.923	optimal
124437	335.917	optimal
124437	335.909	optimal
124436	335.912	optimal
124436	335.904	optimal
124436	335.896	optimal
124435	335.891	optimal
124435	335.883	optimal
124435	335.875	optimal
124434	335.869	optimal
124434	335.861	optimal
124433	335.856	optimal
124433	335.848	optimal
124432	335.843	optimal
124432	335.835	optimal
124431	335.829	optimal
124431	335.821	optimal
124430	335.816	optimal
124429	335.819	optimal
124429	335.811	optimal
124429	335.811	optimal
124429	335.803	optimal
124428	335.797	optimal
124428	335.789	optimal
124428	335.781	optimal
124427	335.776	optimal
124427	335.768	optimal
124426	335.763	optimal
124425	335.757	optimal
124425	335.749	optimal
124425	335.741	optimal
124424	335.736	optimal
124424	335.728	optimal
124423	335.722	optimal
124422	335.717	optimal
124422	335.709	optimal
124422	335.709	optimal
124421	335.704	optimal
124421	335.696	optimal
124420	335.69	optimal
124419	335.685	optimal
124419	335.677	optimal
124418	335.68	optimal
124418	335.672	optimal
124418	335.664	optimal
124417	335.514	optimal
124416	335.501	optimal
124416	335.501	optimal
124416	335.493	optimal
124416	335.485	optimal
124415	335.479	optimal
124415	335.471	optimal
124414	335.466	optimal
124413	335.461	optimal
124413	335.453	optimal
124413	335.453	optimal
124413	335.445	optimal
124412	335.439	optimal
124412	335.431	optimal
124412	335.431	optimal
124412	335.423	optimal
124411	335.418	optimal
124410	335.413	optimal
124410	335.405	optimal
124410	335.397	optimal
124409	335.391	optimal
124409	335.383	optimal
124409	335.383	optimal
124408	335.378	optimal
124408	335.37	optimal
124407	335.365	optimal
124407	335.357	optimal
124406	335.351	optimal
124406	335.343	optimal
124406	335.343	optimal
124405	335.338	optimal
124404	335.333	optimal
124404	335.325	optimal
124403	335.319	optimal
124403	335.311	optimal
124403	335.303	optimal
124402	335.298	optimal
124402	335.29	optimal
124402	335.29	optimal
124401	335.284	optimal
124401	335.276	optimal
124400	335.271	optimal
124400	335.263	optimal
124399	335.258	optimal
124399	335.25	optimal
124399	335.25	optimal
124398	335.244	optimal
124398	335.236	optimal
124397	335.231	optimal
124396	335.226	optimal
124396	335.218	optimal
124396	335.218	optimal
124395	335.212	optimal
124395	335.204	optimal
124394	335.199	optimal
124393	335.194	optimal
124393	335.186	optimal
124392	335.188	optimal
124392	335.18	optimal
124391	335.183	optimal
124391	335.175	optimal
124391	335.167	optimal
124390	335.162	optimal
124390	335.162	optimal
124389	335.156	optimal
124389	335.156	optimal
124388	335.151	optimal
124388	335.151	optimal
124388	335.143	optimal
124387	335.137	optimal
124387	335.129	optimal
124386	335.124	optimal
124386	335.124	optimal
124385	335.119	optimal
124385	335.111	optimal
124384	335.105	optimal
124384	335.097	optimal
124383	335.092	optimal
124383	335.092	optimal
124382	335.087	optimal
124382	335.079	optimal
124381	335.073	optimal
124380	335.068	optimal
124380	335.06	optimal
124380	335.06	optimal
124380	333.786	optimal
124378	333.775	optimal
124378	333.767	optimal
124378	333.759	optimal
124377	333.754	optimal
124377	333.746	optimal
124377	333.738	optimal
124376	333.732	optimal
124376	333.724	optimal
124375	333.719	optimal
124375	333.719	optimal
124374	333.714	optimal
124374	333.706	optimal
124374	333.698	optimal
124374	333.69	optimal
124373	333.684	optimal
124373	333.676	optimal
124372	333.671	optimal
124372	333.663	optimal
124371	333.658	optimal
124371	333.65	optimal
124370	333.644	optimal
124370	333.636	optimal
124369	333.631	optimal
124369	333.623	optimal
124368	333.617	optimal
124367	333.612	optimal
124367	333.612	optimal
124367	333.604	optimal
124366	333.607	optimal
124366	333.599	optimal
124366	333.591	optimal
124365	333.585	optimal
124365	333.577	optimal
124364	333.572	optimal
124364	333.564	optimal
124364	333.556	optimal
124363	333.551	optimal
124363	333.543	optimal
124362	333.537	optimal
124362	333.529	optimal
124361	333.524	optimal
124360	333.518	optimal
124360	333.51	optimal
124359	333.505	optimal
124359	333.505	optimal
124359	333.497	optimal
124358	333.492	optimal
124357	333.486	optimal
124357	333.478	optimal
124356	333.473	optimal
124356	333.473	optimal
124355	333.468	optimal
124355	333.46	optimal
124355	333.307	optimal
124354	333.294	optimal
124353	333.289	optimal
124353	333.281	optimal
124352	333.275	optimal
124352	333.267	optimal
124352	333.259	optimal
124351	333.254	optimal
124351	333.246	optimal
124350	333.24	optimal
124350	333.232	optimal
124349	333.227	optimal
124349	333.227	optimal
124349	333.219	optimal
124349	333.211	optimal
124348	333.206	optimal
124348	333.198	optimal
124348	333.19	optimal
124347	333.184	optimal
124347	333.176	optimal
124346	333.171	optimal
124345	333.165	optimal
124345	333.157	optimal
124344	333.152	optimal
124344	333.144	optimal
124343	333.147	optimal
124343	333.139	optimal
124342	333.133	optimal
124342	333.125	optimal
124341	333.12	optimal
124341	333.112	optimal
124340	333.115	optimal
124340	333.107	optimal
124340	333.099	optimal
124339	333.093	optimal
124339	333.085	optimal
124339	333.077	optimal
124338	333.072	optimal
124338	333.064	optimal
124337	333.058	optimal
124337	333.05	optimal
124336	333.045	optimal
124335	333.04	optimal
124335	333.032	optimal
124334	333.026	optimal
124334	333.018	optimal
124333	333.013	optimal
124333	333.013	optimal
124332	333.008	optimal
124332	332.999	optimal
124331	332.994	optimal
124330	332.989	optimal
124330	332.981	optimal
124330	332.981	optimal
124329	332.975	optimal
124329	332.967	optimal
124328	332.962	optimal
124327	332.957	optimal
124327	332.957	optimal
124327	332.949	optimal
124327	332.812	optimal
124325	332.802	optimal
124325	332.794	optimal
124325	332.786	optimal
124324	332.78	optimal
124324	332.772	optimal
124324	332.764	optimal
124323	332.759	optimal
124323	332.751	optimal
124322	332.745	optimal
124321	332.74	optimal
124321	332.732	optimal
124321	332.732	optimal
124321	332.724	optimal
124321	332.716	optimal
124320	332.711	optimal
124320	332.703	optimal
124319	332.697	optimal
124319	332.689	optimal
124318	332.684	optimal
124318	332.676	optimal
124317	332.67	optimal
124317	332.662	optimal
124316	332.657	optimal
124316	332.649	optimal
124315	332.644	optimal
124314	332.638	optimal
124314	332.638	optimal
124314	332.63	optimal
124313	332.633	optimal
124313	332.625	optimal
124313	332.617	optimal
124312	332.612	optimal
124312	332.603	optimal
124311	332.598	optimal
124311	332.59	optimal
124311	332.582	optimal
124310	332.577	optimal
124310	332.569	optimal
124309	332.563	optimal
124309	332.555	optimal
124308	332.55	optimal
124307	332.545	optimal
124307	332.537	optimal
124306	332.531	optimal
124306	332.531	optimal
124306	332.523	optimal
124305	332.518	optimal
124304	332.512	optimal
124304	332.504	optimal
124303	332.499	optimal
124303	332.499	optimal
124302	332.494	optimal
124302	332.486	optimal
124302	332.333	optimal
124301	332.32	optimal
124300	332.323	optimal
124300	332.315	optimal
124300	332.306	optimal
124299	332.301	optimal
124299	332.293	optimal
124299	332.285	optimal
124298	332.28	optimal
124298	332.272	optimal
124298	332.272	optimal
124297	332.266	optimal
124297	332.258	optimal
124296	332.253	optimal
124296	332.253	optimal
124296	332.245	optimal
124296	332.237	optimal
124295	332.232	optimal
124295	332.232	optimal
124295	332.223	optimal
124295	332.223	optimal
124295	332.215	optimal
124294	332.21	optimal
124294	332.202	optimal
124293	332.205	optimal
124293	332.197	optimal
124292	332.191	optimal
124292	332.183	optimal
124292	332.183	optimal
124291	332.178	optimal
124291	332.17	optimal
124290	332.165	optimal
124290	332.165	optimal
124289	332.159	optimal
124289	332.159	optimal
124289	332.151	optimal
124288	332.146	optimal
124288	332.138	optimal
124287	332.132	optimal
124287	332.124	optimal
124286	332.119	optimal
124286	332.119	optimal
124286	332.111	optimal
124286	332.111	optimal
124286	332.103	optimal
124285	332.098	optimal
124285	332.09	optimal
124285	332.09	optimal
124284	332.084	optimal
124284	332.076	optimal
124283	332.071	optimal
124283	332.071	optimal
124282	332.065	optimal
124282	332.057	optimal
124281	332.052	optimal
124281	332.052	optimal
124281	332.044	optimal
124280	332.039	optimal
124280	332.039	optimal
124279	332.033	optimal
124279	332.025	optimal
124278	332.02	optimal
124278	332.02	optimal
124278	332.02	optimal
124277	332.014	optimal
124277	332.006	optimal
124277	332.006	optimal
124276	332.001	optimal
124276	332.001	optimal
124276	331.993	optimal
124275	331.988	optimal
124275	331.988	optimal
124274	331.982	optimal
124274	331.982	optimal
124274	331.974	optimal
124273	331.977	optimal
124273	331.969	optimal
124273	331.969	optimal
124272	331.963	optimal
124272	331.963	optimal
124272	331.955	optimal
124271	331.95	optimal
124271	331.95	optimal
124271	331.942	optimal
124270	331.945	optimal
124270	331.816	optimal
124269	331.803	optimal
124269	331.803	optimal
124269	331.795	optimal
124269	331.787	optimal
124268	331.782	optimal
124268	331.782	optimal
124267	331.776	optimal
124267	331.776	optimal
124267	331.768	optimal
124266	331.763	optimal
124266	331.755	optimal
124266	331.755	optimal
124266	331.747	optimal
124266	331.747	optimal
124265	331.741	optimal
124265	331.733	optimal
124265	331.733	optimal
124264	331.728	optimal
124264	331.72	optimal
124263	331.715	optimal
124263	331.715	optimal
124263	331.707	optimal
124263	331.707	optimal
124263	331.699	optimal
124262	331.693	optimal
124262	331.685	optimal
124262	331.685	optimal
124261	331.68	optimal
124261	331.672	optimal
124260	331.666	optimal
124260	331.666	optimal
124260	331.658	optimal
124259	331.653	optimal
124259	331.645	optimal
124258	331.648	optimal
124258	331.64	optimal
124257	331.642	optimal
124257	331.634	optimal
124257	331.626	optimal
124256	331.621	optimal
124256	331.613	optimal
124256	331.605	optimal
124255	331.599	optimal
124255	331.599	optimal
124255	331.591	optimal
124254	331.594	optimal
124254	331.586	optimal
124253	331.581	optimal
124253	331.572	optimal
124253	331.572	optimal
124253	331.564	optimal
124252	331.559	optimal
124252	331.551	optimal
124251	331.554	optimal
124251	331.546	optimal
124250	331.54	optimal
124250	331.532	optimal
124250	331.532	optimal
124249	331.527	optimal
124249	331.519	optimal
124248	331.522	optimal
124248	331.513	optimal
124247	331.508	optimal
124247	331.5	optimal
124247	331.5	optimal
124246	331.503	optimal
124246	331.495	optimal
124246	331.487	optimal
124246	331.19	optimal
124244	331.179	optimal
124244	331.171	optimal
124244	331.163	optimal
124243	331.158	optimal
124243	331.15	optimal
124243	331.142	optimal
124242	331.136	optimal
124242	331.128	optimal
124241	331.123	optimal
124241	331.123	optimal
124240	331.117	optimal
124240	331.109	optimal
124240	331.109	optimal
124240	331.101	optimal
124240	331.093	optimal
124239	331.088	optimal
124239	331.08	optimal
124238	331.075	optimal
124238	331.067	optimal
124237	331.061	optimal
124237	331.053	optimal
124236	331.048	optimal
124236	331.04	optimal
124235	331.034	optimal
124235	331.026	optimal
124234	331.029	optimal
124234	331.021	optimal
124233	331.016	optimal
124233	331.016	optimal
124233	331.008	optimal
124232	331.01	optimal
124232	331.002	optimal
124232	330.994	optimal
124231	330.997	optimal
124231	330.989	optimal
124231	330.981	optimal
124230	330.975	optimal
124230	330.967	optimal
124230	330.959	optimal
124229	330.954	optimal
124229	330.946	optimal
124228	330.94	optimal
124228	330.932	optimal
124227	330.927	optimal
124226	330.922	optimal
124226	330.914	optimal
124225	330.908	optimal
124225	330.908	optimal
124225	330.9	optimal
124224	330.895	optimal
124224	330.895	optimal
124223	330.889	optimal
124223	330.881	optimal
124222	330.876	optimal
124222	330.876	optimal
124221	330.871	optimal
124221	330.863	optimal
124221	330.863	optimal
124221	330.71	optimal
124220	330.697	optimal
124219	330.699	optimal
124219	330.691	optimal
124219	330.683	optimal
124218	330.678	optimal
124218	330.678	optimal
124218	330.67	optimal
124218	330.67	optimal
124218	330.662	optimal
124217	330.657	optimal
124217	330.649	optimal
124217	330.649	optimal
124216	330.643	optimal
124216	330.643	optimal
124216	330.635	optimal
124215	330.63	optimal
124215	330.63	optimal
124215	330.622	optimal
124215	330.614	optimal
124214	330.608	optimal
124214	330.608	optimal
124214	330.6	optimal
124214	330.6	optimal
124214	330.592	optimal
124213	330.587	optimal
124213	330.579	optimal
124212	330.581	optimal
124212	330.573	optimal
124211	330.568	optimal
124211	330.56	optimal
124211	330.56	optimal
124210	330.555	optimal
124210	330.547	optimal
124209	330.541	optimal
124209	330.541	optimal
124208	330.536	optimal
124208	330.536	optimal
124208	330.528	optimal
124207	330.522	optimal
124207	330.514	optimal
124206	330.509	optimal
124206	330.501	optimal
124205	330.496	optimal
124205	330.496	optimal
124205	330.488	optimal
124205	330.488	optimal
124205	330.479	optimal
124204	330.474	optimal
124204	330.466	optimal
124204	330.466	optimal
124203	330.461	optimal
124203	330.453	optimal
124202	330.447	optimal
124202	330.447	optimal
124201	330.442	optimal
124201	330.434	optimal
124200	330.428	optimal
124200	330.428	optimal
124200	330.42	optimal
124199	330.415	optimal
124199	330.415	optimal
124198	330.41	optimal
124198	330.402	optimal
124197	330.396	optimal
124197	330.396	optimal
124196	330.391	optimal
124196	330.383	optimal
124196	330.383	optimal
124195	330.377	optimal
124195	330.369	optimal
124194	330.364	optimal
124194	330.364	optimal
124193	330.359	optimal
124193	330.359	optimal
124193	330.351	optimal
124193	330.214	optimal
124191	330.203	optimal
124191	330.203	optimal
124191	330.195	optimal
124191	330.187	optimal
124190	330.182	optimal
124190	330.182	optimal
124190	330.174	optimal
124190	330.174	optimal
124190	330.166	optimal
124189	330.16	optimal
124189	330.152	optimal
124189	330.152	optimal
124188	330.147	optimal
124188	330.147	optimal
124187	330.142	optimal
124187	330.134	optimal
124187	330.134	optimal
124187	330.126	optimal
124187	330.118	optimal
124186	330.112	optimal
124186	330.112	optimal
124186	330.104	optimal
124186	330.104	optimal
124185	330.099	optimal
124185	330.091	optimal
124184	330.085	optimal
124184	330.085	optimal
124184	330.077	optimal
124183	330.072	optimal
124183	330.064	optimal
124183	330.064	optimal
124182	330.058	optimal
124182	330.05	optimal
124181	330.045	optimal
124181	330.045	optimal
124180	330.04	optimal
124180	330.04	optimal
124180	330.032	optimal
124179	330.026	optimal
124179	330.018	optimal
124178	330.013	optimal
124178	330.005	optimal
124177	329.999	optimal
124177	329.999	optimal
124177	329.991	optimal
124177	329.991	optimal
124177	329.983	optimal
124176	329.978	optimal
124176	329.97	optimal
124176	329.97	optimal
124175	329.964	optimal
124175	329.956	optimal
124174	329.951	optimal
124174	329.951	optimal
124173	329.946	optimal
124173	329.938	optimal
124172	329.932	optimal
124172	329.932	optimal
124172	329.924	optimal
124171	329.919	optimal
124171	329.919	optimal
124170	329.913	optimal
124170	329.905	optimal
124169	329.9	optimal
124169	329.9	optimal
124168	329.903	optimal
124168	329.895	optimal
124168	329.887	optimal
124168	329.887	optimal
124168	329.734	optimal
124167	329.721	optimal
124166	329.715	optimal
124166	329.707	optimal
124165	329.702	optimal
124165	329.694	optimal
124165	329.686	optimal
124164	329.68	optimal
124164	329.672	optimal
124163	329.667	optimal
124163	329.667	optimal
124163	329.659	optimal
124162	329.653	optimal
124162	329.653	optimal
124162	329.645	optimal
124162	329.637	optimal
124161	329.632	optimal
124161	329.624	optimal
124161	329.616	optimal
124160	329.611	optimal
124160	329.603	optimal
124159	329.597	optimal
124158	329.592	optimal
124158	329.584	optimal
124157	329.578	optimal
124157	329.57	optimal
124156	329.573	optimal
124156	329.565	optimal
124155	329.559	optimal
124155	329.559	optimal
124155	329.551	optimal
124155	328.628	optimal
124153	328.617	optimal
124153	328.617	optimal
124153	328.609	optimal
124153	328.601	optimal
124152	328.596	optimal
124152	328.596	optimal
124152	328.588	optimal
124152	328.588	optimal
124152	328.58	optimal
124151	328.575	optimal
124151	328.567	optimal
124151	328.567	optimal
124150	328.561	optimal
124150	328.561	optimal
124149	328.556	optimal
124149	328.548	optimal
124149	328.548	optimal
124149	328.54	optimal
124149	328.532	optimal
124148	328.526	optimal
124148	328.526	optimal
124148	328.518	optimal
124148	328.518	optimal
124147	328.513	optimal
124147	328.505	optimal
124146	328.499	optimal
124146	328.499	optimal
124146	328.491	optimal
124145	328.486	optimal
124145	328.478	optimal
124145	328.478	optimal
124144	328.472	optimal
124144	328.464	optimal
124143	328.459	optimal
124143	328.459	optimal
124142	328.454	optimal
124142	328.454	optimal
124142	328.446	optimal
124141	328.44	optimal
124141	328.432	optimal
124140	328.427	optimal
124140	328.419	optimal
124139	328.413	optimal
124139	328.413	optimal
124139	328.405	optimal
124139	328.405	optimal
124139	328.397	optimal
124138	328.392	optimal
124138	328.384	optimal
124138	328.384	optimal
124137	328.378	optimal
124137	328.37	optimal
124136	328.365	optimal
124136	328.365	optimal
124135	328.359	optimal
124135	328.351	optimal
124134	328.346	optimal
124134	328.346	optimal
124134	328.338	optimal
124133	328.333	optimal
124133	328.333	optimal
124132	328.327	optimal
124132	328.319	optimal
124131	328.314	optimal
124131	328.314	optimal
124130	328.316	optimal
124130	328.308	optimal
124130	328.3	optimal
124130	328.3	optimal
124130	328.148	optimal
124129	328.134	optimal
124128	328.129	optimal
124128	328.121	optimal
124127	328.115	optimal
124127	328.107	optimal
124127	328.099	optimal
124126	328.094	optimal
124126	328.086	optimal
124125	328.081	optimal
124125	328.081	optimal
124125	328.072	optimal
124124	328.067	optimal
124124	328.067	optimal
124124	328.059	optimal
124124	328.051	optimal
124123	328.046	optimal
124123	328.038	optimal
124123	328.03	optimal
124122	328.024	optimal
124122	328.016	optimal
124121	328.011	optimal
124120	328.005	optimal
124120	327.997	optimal
124119	327.992	optimal
124119	327.984	optimal
124118	327.986	optimal
124118	327.978	optimal
124117	327.973	optimal
124117	327.973	optimal
124117	327.965	optimal
124116	327.968	optimal
124116	327.959	optimal
124116	327.951	optimal
124115	327.954	optimal
124115	327.946	optimal
124115	327.938	optimal
124114	327.933	optimal
124114	327.925	optimal
124114	327.917	optimal
124113	327.911	optimal
124113	327.903	optimal
124112	327.898	optimal
124112	327.89	optimal
124111	327.884	optimal
124110	327.879	optimal
124110	327.871	optimal
124109	327.865	optimal
124109	327.865	optimal
124109	327.857	optimal
124108	327.852	optimal
124108	327.852	optimal
124107	327.846	optimal
124107	327.838	optimal
124106	327.833	optimal
124106	327.833	optimal
124105	327.828	optimal
124105	327.82	optimal
124105	327.82	optimal
124104	327.814	optimal
124104	327.806	optimal
124103	327.809	optimal
124103	327.801	optimal
124103	327.801	optimal
124102	327.795	optimal
124102	327.795	optimal
124102	327.787	optimal
124102	327.651	optimal
124100	327.64	optimal
124100	327.64	optimal
124100	327.632	optimal
124100	327.624	optimal
124099	327.618	optimal
124099	327.618	optimal
124099	327.61	optimal
124099	327.61	optimal
124099	327.602	optimal
124098	327.597	optimal
124098	327.589	optimal
124098	327.589	optimal
124097	327.583	optimal
124097	327.583	optimal
124096	327.578	optimal
124096	327.57	optimal
124096	327.57	optimal
124096	327.562	optimal
124096	327.554	optimal
124095	327.549	optimal
124095	327.549	optimal
124095	327.541	optimal
124095	327.541	optimal
124094	327.535	optimal
124094	327.527	optimal
124093	327.522	optimal
124093	327.522	optimal
124093	327.514	optimal
124092	327.508	optimal
124092	327.5	optimal
124092	327.5	optimal
124091	327.495	optimal
124091	327.487	optimal
124090	327.481	optimal
124090	327.481	optimal
124089	327.476	optimal
124089	327.476	optimal
124089	327.468	optimal
124088	327.462	optimal
124088	327.454	optimal
124087	327.449	optimal
124087	327.441	optimal
124086	327.435	optimal
124086	327.435	optimal
124086	327.427	optimal
124086	327.427	optimal
124086	327.419	optimal
124085	327.414	optimal
124085	327.406	optimal
124085	327.406	optimal
124084	327.401	optimal
124084	327.392	optimal
124083	327.387	optimal
124083	327.387	optimal
124082	327.382	optimal
124082	327.374	optimal
124081	327.368	optimal
124081	327.368	optimal
124081	327.36	optimal
124080	327.355	optimal
124080	327.355	optimal
124079	327.349	optimal
124079	327.341	optimal
124078	327.336	optimal
124078	327.336	optimal
124077	327.33	optimal
124077	327.322	optimal
124077	327.322	optimal
124077	327.17	optimal
124076	327.156	optimal
124075	327.151	optimal
124075	327.143	optimal
124074	327.137	optimal
124074	327.129	optimal
124074	327.121	optimal
124073	327.116	optimal
124073	327.108	optimal
124072	327.102	optimal
124072	327.102	optimal
124072	327.094	optimal
124071	327.089	optimal
124071	327.089	optimal
124071	327.081	optimal
124071	327.073	optimal
124070	327.068	optimal
124070	327.059	optimal
124070	327.051	optimal
124069	327.046	optimal
124069	327.038	optimal
124068	327.033	optimal
124067	327.027	optimal
124067	327.019	optimal
124066	327.014	optimal
124066	327.006	optimal
124065	327.008	optimal
124065	327	optimal
124064	326.995	optimal
124064	326.995	optimal
124064	326.987	optimal
124063	326.989	optimal
124063	326.981	optimal
124063	326.973	optimal
124062	326.976	optimal
124062	326.968	optimal
124062	326.96	optimal
124061	326.954	optimal
124061	326.946	optimal
124061	326.938	optimal
124060	326.933	optimal
124060	326.925	optimal
124059	326.919	optimal
124059	326.911	optimal
124058	326.906	optimal
124057	326.901	optimal
124057	326.893	optimal
124056	326.887	optimal
124056	326.887	optimal
124056	326.879	optimal
124055	326.874	optimal
124055	326.874	optimal
124054	326.868	optimal
124054	326.86	optimal
124053	326.855	optimal
124053	326.855	optimal
124052	326.849	optimal
124052	326.841	optimal
124052	326.841	optimal
124051	326.836	optimal
124051	326.828	optimal
124050	326.83	optimal
124050	326.822	optimal
124049	326.825	optimal
124049	326.817	optimal
124049	326.817	optimal
124049	326.809	optimal
124048	326.812	optimal
124048	326.803	optimal
124048	326.803	optimal
124047	326.798	optimal
124047	326.798	optimal
124047	326.79	optimal
124046	326.785	optimal
124046	326.785	optimal
124046	326.777	optimal
124045	326.771	optimal
124044	326.766	optimal
124044	326.766	optimal
124044	326.758	optimal
124043	326.752	optimal
124043	326.752	optimal
124043	326.744	optimal
124042	326.739	optimal
124041	326.733	optimal
124041	326.733	optimal
124040	326.728	optimal
124040	326.72	optimal
124040	326.72	optimal
124039	326.714	optimal
124038	326.709	optimal
124038	326.701	optimal
124037	326.704	optimal
124037	326.696	optimal
124037	326.696	optimal
124036	326.69	optimal
124036	326.682	optimal
124036	326.682	optimal
124035	326.677	optimal
124035	326.677	optimal
124035	326.669	optimal
124034	326.671	optimal
124034	326.663	optimal
124034	326.663	optimal
124033	326.658	optimal
124033	326.65	optimal
124032	326.652	optimal
124032	326.644	optimal
124032	326.644	optimal
124031	326.639	optimal
124031	326.639	optimal
124031	326.631	optimal
124030	326.633	optimal
124030	326.625	optimal
124029	326.62	optimal
124029	326.62	optimal
124029	326.612	optimal
124028	326.606	optimal
124028	326.606	optimal
124028	326.598	optimal
124027	326.601	optimal
124026	326.596	optimal
124026	326.596	optimal
124026	326.588	optimal
124025	326.582	optimal
124025	326.574	optimal
124024	326.569	optimal
124024	326.569	optimal
124023	326.563	optimal
124023	326.555	optimal
124022	326.55	optimal
124021	326.544	optimal
124021	326.536	optimal
124021	326.536	optimal
124021	326.022	optimal
124019	326.011	optimal
124019	326.003	optimal
124019	325.995	optimal
124018	325.99	optimal
124018	325.982	optimal
124018	325.974	optimal
124017	325.968	optimal
124017	325.96	optimal
124016	325.955	optimal
124016	325.955	optimal
124015	325.949	optimal
124015	325.941	optimal
124015	325.941	optimal
124015	325.933	optimal
124015	325.925	optimal
124014	325.92	optimal
124014	325.912	optimal
124013	325.906	optimal
124013	325.898	optimal
124012	325.893	optimal
124012	325.885	optimal
124011	325.879	optimal
124011	325.871	optimal
124010	325.866	optimal
124010	325.858	optimal
124009	325.86	optimal
124009	325.852	optimal
124008	325.847	optimal
124008	325.847	optimal
124008	325.839	optimal
124007	325.841	optimal
124007	325.833	optimal
124007	325.825	optimal
124006	325.828	optimal
124006	325.82	optimal
124006	325.812	optimal
124005	325.806	optimal
124005	325.798	optimal
124005	325.79	optimal
124004	325.785	optimal
124004	325.777	optimal
124003	325.771	optimal
124003	325.763	optimal
124002	325.758	optimal
124001	325.752	optimal
124001	325.744	optimal
124000	325.739	optimal
124000	325.739	optimal
124000	325.731	optimal
123999	325.726	optimal
123999	325.726	optimal
123998	325.72	optimal
123998	325.712	optimal
123997	325.707	optimal
123997	325.707	optimal
123996	325.701	optimal
123996	325.693	optimal
123996	325.693	optimal
123996	325.54	optimal
123995	325.527	optimal
123994	325.521	optimal
123994	325.513	optimal
123993	325.508	optimal
123993	325.5	optimal
123993	325.492	optimal
123992	325.486	optimal
123992	325.478	optimal
123991	325.473	optimal
123991	325.473	optimal
123991	325.465	optimal
123990	325.46	optimal
123990	325.46	optimal
123990	325.451	optimal
123990	325.443	optimal
123989	325.438	optimal
123989	325.43	optimal
123989	325.422	optimal
123988	325.416	optimal
123988	325.408	optimal
123987	325.403	optimal
123986	325.398	optimal
123986	325.389	optimal
123985	325.384	optimal
123985	325.376	optimal
123984	325.379	optimal
123984	325.371	optimal
123983	325.365	optimal
123983	325.365	optimal
123983	325.357	optimal
123982	325.36	optimal
123982	325.352	optimal
123982	325.344	optimal
123981	325.346	optimal
123981	325.338	optimal
123981	325.33	optimal
123980	325.325	optimal
123980	325.317	optimal
123980	325.309	optimal
123979	325.303	optimal
123979	325.295	optimal
123978	325.29	optimal
123978	325.282	optimal
123977	325.276	optimal
123976	325.271	optimal
123976	325.263	optimal
123975	325.257	optimal
123975	325.257	optimal
123975	325.249	optimal
123974	325.244	optimal
123974	325.244	optimal
123973	325.238	optimal
123973	325.23	optimal
123972	325.225	optimal
123972	325.225	optimal
123971	325.219	optimal
123971	325.211	optimal
123971	325.211	optimal
123970	325.206	optimal
123970	325.198	optimal
123969	325.192	optimal
123968	325.187	optimal
123968	325.187	optimal
123968	325.179	optimal
123968	325.042	optimal
123966	325.031	optimal
123966	325.023	optimal
123966	325.015	optimal
123965	325.01	optimal
123965	325.002	optimal
123965	324.994	optimal
123964	324.988	optimal
123964	324.98	optimal
123963	324.975	optimal
123963	324.975	optimal
123962	324.969	optimal
123962	324.961	optimal
123962	324.961	optimal
123962	324.953	optimal
123962	324.945	optimal
123961	324.94	optimal
123961	324.932	optimal
123960	324.926	optimal
123960	324.918	optimal
123959	324.913	optimal
123959	324.905	optimal
123958	324.899	optimal
123958	324.891	optimal
123957	324.886	optimal
123957	324.878	optimal
123956	324.88	optimal
123956	324.872	optimal
123955	324.867	optimal
123955	324.867	optimal
123955	324.859	optimal
123954	324.861	optimal
123954	324.853	optimal
123954	324.845	optimal
123953	324.848	optimal
123953	324.84	optimal
123953	324.832	optimal
123952	324.826	optimal
123952	324.818	optimal
123952	324.81	optimal
123951	324.805	optimal
123951	324.797	optimal
123950	324.791	optimal
123950	324.783	optimal
123949	324.778	optimal
123948	324.772	optimal
123948	324.764	optimal
123947	324.759	optimal
123947	324.759	optimal
123947	324.751	optimal
123946	324.745	optimal
123946	324.745	optimal
123945	324.74	optimal
123945	324.732	optimal
123944	324.727	optimal
123944	324.727	optimal
123943	324.721	optimal
123943	324.713	optimal
123943	324.713	optimal
123943	324.56	optimal
123942	324.547	optimal
123941	324.549	optimal
123941	324.541	optimal
123941	324.533	optimal
123940	324.528	optimal
123940	324.528	optimal
123940	324.52	optimal
123940	324.52	optimal
123940	324.512	optimal
123939	324.506	optimal
123939	324.498	optimal
123939	324.498	optimal
123938	324.493	optimal
123938	324.493	optimal
123938	324.485	optimal
123937	324.479	optimal
123937	324.479	optimal
123937	324.471	optimal
123937	324.463	optimal
123936	324.458	optimal
123936	324.458	optimal
123936	324.45	optimal
123936	324.45	optimal
123936	324.442	optimal
123935	324.436	optimal
123935	324.428	optimal
123934	324.431	optimal
123934	324.423	optimal
123933	324.417	optimal
123933	324.409	optimal
123933	324.409	optimal
123932	324.404	optimal
123932	324.396	optimal
123931	324.39	optimal
123931	324.39	optimal
123930	324.385	optimal
123930	324.385	optimal
123930	324.377	optimal
123929	324.371	optimal
123929	324.363	optimal
123928	324.358	optimal
123928	324.35	optimal
123927	324.344	optimal
123927	324.344	optimal
123927	324.336	optimal
123927	324.336	optimal
123927	324.328	optimal
123926	324.323	optimal
123926	324.315	optimal
123926	324.315	optimal
123925	324.309	optimal
123925	324.301	optimal
123924	324.296	optimal
123924	324.296	optimal
123923	324.29	optimal
123923	324.282	optimal
123922	324.277	optimal
123922	324.277	optimal
123922	324.269	optimal
123921	324.263	optimal
123921	324.263	optimal
123920	324.258	optimal
123920	324.25	optimal
123919	324.244	optimal
123919	324.244	optimal
123919	324.244	optimal
123918	324.239	optimal
123918	324.231	optimal
123918	324.231	optimal
123917	324.225	optimal
123917	324.225	optimal
123917	324.217	optimal
123916	324.212	optimal
123916	324.212	optimal
123915	324.206	optimal
123915	324.206	optimal
123915	324.198	optimal
123914	324.201	optimal
123914	324.193	optimal
123914	324.193	optimal
123913	324.188	optimal
123913	324.188	optimal
123913	324.179	optimal
123912	324.174	optimal
123912	324.174	optimal
123912	324.166	optimal
123911	324.169	optimal
123911	324.161	optimal
123910	324.155	optimal
123910	324.147	optimal
123909	324.142	optimal
123909	324.142	optimal
123909	324.133	optimal
123908	324.136	optimal
123908	324.128	optimal
123907	324.123	optimal
123906	324.117	optimal
123906	324.117	optimal
123906	324.109	optimal
123906	324.109	optimal
123905	324.104	optimal
123905	324.104	optimal
123904	324.098	optimal
123904	324.09	optimal
123903	324.085	optimal
123903	324.085	optimal
123902	324.079	optimal
123902	324.079	optimal
123902	324.071	optimal
123902	324.071	optimal
123901	324.066	optimal
123901	324.066	optimal
123901	324.058	optimal
123900	324.052	optimal
123899	324.047	optimal
123899	324.047	optimal
123899	324.039	optimal
123898	324.041	optimal
123898	324.033	optimal
123898	324.033	optimal
123897	324.028	optimal
123897	324.028	optimal
123897	324.02	optimal
123896	324.014	optimal
123896	324.006	optimal
123895	324.009	optimal
123895	324.001	optimal
123895	323.993	optimal
123895	323.985	optimal
123894	323.987	optimal
123894	323.979	optimal
123894	323.971	optimal
123893	323.974	optimal
123893	323.966	optimal
123893	323.958	optimal
123892	323.952	optimal
123892	323.944	optimal
123892	323.936	optimal
123891	323.931	optimal
123891	323.923	optimal
123890	323.917	optimal
123890	323.909	optimal
123889	323.904	optimal
123888	323.898	optimal
123888	323.89	optimal
123887	323.885	optimal
123887	323.877	optimal
123886	323.879	optimal
123886	323.871	optimal
123885	323.866	optimal
123885	323.858	optimal
123885	323.858	optimal
123885	323.85	optimal
123884	323.844	optimal
123883	323.839	optimal
123883	323.831	optimal
123883	323.823	optimal
123882	323.817	optimal
123882	323.809	optimal
123881	323.804	optimal
123881	323.796	optimal
123880	323.79	optimal
123880	323.782	optimal
123879	323.777	optimal
123879	323.769	optimal
123878	323.763	optimal
123877	323.758	optimal
123877	323.758	optimal
123877	323.75	optimal
123876	323.744	optimal
123876	323.736	optimal
123875	323.739	optimal
123875	323.731	optimal
123874	323.725	optimal
123874	323.725	optimal
123873	323.72	optimal
123873	323.72	optimal
123873	323.712	optimal
123872	323.706	optimal
123871	323.709	optimal
123871	323.701	optimal
123871	323.701	optimal
123871	323.693	optimal
123870	323.695	optimal
123870	323.687	optimal
123870	323.687	optimal
123869	323.682	optimal
123869	323.674	optimal
123868	323.668	optimal
123868	323.668	optimal
123868	323.66	optimal
123867	323.655	optimal
123867	323.647	optimal
123866	323.641	optimal
123865	323.636	optimal
123865	323.636	optimal
123865	323.628	optimal
123864	323.622	optimal
123864	323.614	optimal
123862	323.611	optimal
123862	323.611	optimal
123862	323.603	optimal
123862	323.603	optimal
123861	323.598	optimal
123861	323.59	optimal
123860	323.584	optimal
123859	323.579	optimal
123859	323.579	optimal
123859	323.571	optimal
123858	323.565	optimal
123858	323.565	optimal
123857	323.56	optimal
123857	323.552	optimal
123856	323.546	optimal
123856	323.546	optimal
123856	323.538	optimal
123855	323.533	optimal
123854	323.535	optimal
123854	323.527	optimal
123853	323.522	optimal
123853	323.514	optimal
123853	323.514	optimal
123852	323.508	optimal
123851	323.503	optimal
123851	323.503	optimal
123851	323.495	optimal
123850	323.489	optimal
123850	323.489	optimal
123850	323.481	optimal
123850	323.393	optimal
123849	323.379	optimal
123848	323.382	optimal
123848	323.374	optimal
123848	323.366	optimal
123847	323.36	optimal
123847	323.36	optimal
123847	323.352	optimal
123847	323.352	optimal
123847	323.344	optimal
123846	323.339	optimal
123846	323.331	optimal
123846	323.331	optimal
123845	323.325	optimal
123845	323.325	optimal
123845	323.317	optimal
123844	323.312	optimal
123844	323.312	optimal
123844	323.304	optimal
123844	323.296	optimal
123843	323.29	optimal
123843	323.29	optimal
123843	323.282	optimal
123843	323.282	optimal
123843	322.904	optimal
123842	322.89	optimal
123841	322.885	optimal
123841	322.877	optimal
123840	322.871	optimal
123840	322.863	optimal
123840	322.855	optimal
123839	322.85	optimal
123839	322.842	optimal
123838	322.836	optimal
123838	322.836	optimal
123838	322.828	optimal
123837	322.823	optimal
123837	322.823	optimal
123837	322.815	optimal
123837	322.807	optimal
123836	322.801	optimal
123836	322.793	optimal
123836	322.785	optimal
123835	322.78	optimal
123835	322.772	optimal
123834	322.766	optimal
123833	322.761	optimal
123833	322.753	optimal
123832	322.747	optimal
123832	322.739	optimal
123831	322.734	optimal
123830	322.728	optimal
123830	322.728	optimal
123830	322.72	optimal
123829	322.715	optimal
123829	322.707	optimal
123828	322.709	optimal
123828	322.701	optimal
123828	322.693	optimal
123827	322.688	optimal
123827	322.68	optimal
123827	322.672	optimal
123826	322.666	optimal
123826	322.658	optimal
123825	322.653	optimal
123825	322.644	optimal
123824	322.639	optimal
123824	322.631	optimal
123823	322.625	optimal
123823	322.617	optimal
123822	322.62	optimal
123822	322.612	optimal
123821	322.606	optimal
123821	322.606	optimal
123821	322.598	optimal
123820	322.593	optimal
123820	322.585	optimal
123819	322.587	optimal
123818	322.582	optimal
123818	322.574	optimal
123818	322.574	optimal
123818	322.421	optimal
123817	322.407	optimal
123816	322.402	optimal
123816	322.394	optimal
123815	322.388	optimal
123815	322.38	optimal
123815	322.372	optimal
123814	322.367	optimal
123814	322.359	optimal
123814	322.351	optimal
123813	322.353	optimal
123813	322.345	optimal
123813	322.337	optimal
123812	322.34	optimal
123812	322.332	optimal
123812	322.324	optimal
123811	322.318	optimal
123811	322.31	optimal
123811	322.302	optimal
123810	322.297	optimal
123810	322.289	optimal
123809	322.283	optimal
123809	322.275	optimal
123808	322.27	optimal
123807	322.264	optimal
123807	322.256	optimal
123806	322.251	optimal
123806	322.243	optimal
123805	322.245	optimal
123805	322.237	optimal
123804	322.232	optimal
123804	322.224	optimal
123804	322.224	optimal
123804	322.216	optimal
123803	322.21	optimal
123802	322.205	optimal
123802	322.197	optimal
123802	322.188	optimal
123801	322.183	optimal
123801	322.175	optimal
123800	322.169	optimal
123800	322.161	optimal
123799	322.156	optimal
123799	322.148	optimal
123798	322.142	optimal
123798	322.134	optimal
123797	322.129	optimal
123796	322.123	optimal
123796	322.123	optimal
123796	322.115	optimal
123795	322.11	optimal
123795	322.102	optimal
123794	322.096	optimal
123793	322.091	optimal
123793	322.091	optimal
123792	322.085	optimal
123792	322.085	optimal
123792	322.077	optimal
123791	322.072	optimal
123790	322.066	optimal
123790	322.066	optimal
123790	322.058	optimal
123790	321.921	optimal
123789	321.908	optimal
123788	321.902	optimal
123788	321.894	optimal
123787	321.889	optimal
123787	321.881	optimal
123787	321.873	optimal
123786	321.867	optimal
123786	321.859	optimal
123786	321.851	optimal
123785	321.854	optimal
123785	321.846	optimal
123784	321.84	optimal
123784	321.84	optimal
123784	321.832	optimal
123784	321.824	optimal
123783	321.819	optimal
123783	321.811	optimal
123783	321.803	optimal
123782	321.797	optimal
123782	321.789	optimal
123781	321.784	optimal
123780	321.778	optimal
123780	321.77	optimal
123779	321.765	optimal
123779	321.756	optimal
123778	321.751	optimal
123777	321.746	optimal
123777	321.746	optimal
123777	321.737	optimal
123776	321.732	optimal
123776	321.724	optimal
123775	321.726	optimal
123775	321.718	optimal
123775	321.71	optimal
123774	321.705	optimal
123774	321.697	optimal
123774	321.689	optimal
123773	321.683	optimal
123773	321.675	optimal
123772	321.67	optimal
123772	321.662	optimal
123771	321.656	optimal
123771	321.648	optimal
123770	321.643	optimal
123770	321.635	optimal
123769	321.629	optimal
123768	321.624	optimal
123768	321.624	optimal
123768	321.616	optimal
123767	321.61	optimal
123767	321.602	optimal
123766	321.605	optimal
123765	321.599	optimal
123765	321.591	optimal
123765	321.591	optimal
123765	321.438	optimal
123764	321.425	optimal
123763	321.419	optimal
123763	321.411	optimal
123763	321.411	optimal
123762	321.406	optimal
123762	321.398	optimal
123762	321.389	optimal
123761	321.392	optimal
123761	321.384	optimal
123761	321.376	optimal
123761	321.368	optimal
123760	321.37	optimal
123760	321.362	optimal
123760	321.354	optimal
123759	321.357	optimal
123759	321.349	optimal
123759	321.341	optimal
123758	321.343	optimal
123758	321.335	optimal
123758	321.327	optimal
123758	321.319	optimal
123757	321.322	optimal
123757	321.314	optimal
123757	321.306	optimal
123756	321.3	optimal
123756	321.292	optimal
123755	321.287	optimal
123754	321.281	optimal
123754	321.273	optimal
123753	321.268	optimal
123753	321.26	optimal
123752	321.254	optimal
123751	321.249	optimal
123751	321.249	optimal
123751	321.241	optimal
123751	321.232	optimal
123750	321.227	optimal
123750	321.227	optimal
123749	321.221	optimal
123749	321.213	optimal
123749	321.205	optimal
123748	321.208	optimal
123748	321.2	optimal
123748	321.192	optimal
123747	321.186	optimal
123747	321.178	optimal
123746	321.173	optimal
123746	321.165	optimal
123745	321.159	optimal
123745	321.151	optimal
123744	321.154	optimal
123744	321.146	optimal
123743	321.14	optimal
123743	321.132	optimal
123742	321.127	optimal
123742	321.119	optimal
123741	321.121	optimal
123741	321.113	optimal
123740	321.108	optimal
123740	321.108	optimal
123739	321.102	optimal
123739	321.102	optimal
123739	321.102	optimal
123739	321.094	optimal
123738	321.089	optimal
123738	321.089	optimal
123737	321.083	optimal
123737	321.083	optimal
123737	321.075	optimal
123736	321.078	optimal
123736	321.07	optimal
123736	321.07	optimal
123735	321.064	optimal
123735	321.064	optimal
123735	321.056	optimal
123735	321.056	optimal
123734	321.051	optimal
123734	321.042	optimal
123733	321.037	optimal
123733	321.029	optimal
123732	321.023	optimal
123732	321.023	optimal
123731	321.018	optimal
123731	321.01	optimal
123730	321.012	optimal
123730	321.004	optimal
123730	320.996	optimal
123728	320.993	optimal
123728	320.993	optimal
123728	320.985	optimal
123727	320.98	optimal
123727	320.98	optimal
123727	320.972	optimal
123726	320.966	optimal
123725	320.961	optimal
123725	320.953	optimal
123724	320.947	optimal
123724	320.947	optimal
123723	320.942	optimal
123723	320.942	optimal
123723	320.934	optimal
123722	320.928	optimal
123722	320.92	optimal
123721	320.915	optimal
123720	320.909	optimal
123720	320.909	optimal
123719	320.904	optimal
123719	320.896	optimal
123718	320.89	optimal
123717	320.885	optimal
123717	320.877	optimal
123716	320.879	optimal
123716	320.871	optimal
123716	320.871	optimal
123716	320.863	optimal
123716	320.774	optimal
123715	320.761	optimal
123714	320.755	optimal
123714	320.747	optimal
123713	320.742	optimal
123713	320.734	optimal
123713	320.726	optimal
123712	320.72	optimal
123712	320.712	optimal
123711	320.707	optimal
123711	320.707	optimal
123711	320.699	optimal
123710	320.693	optimal
123710	320.693	optimal
123710	320.685	optimal
123710	320.677	optimal
123709	320.672	optimal
123709	320.663	optimal
123709	320.655	optimal
123708	320.65	optimal
123708	320.642	optimal
123707	320.636	optimal
123706	320.631	optimal
123706	320.623	optimal
123705	320.617	optimal
123705	320.609	optimal
123704	320.612	optimal
123704	320.604	optimal
123703	320.598	optimal
123703	320.598	optimal
123703	320.598	optimal
123703	320.59	optimal
123702	320.593	optimal
123702	320.585	optimal
123702	320.577	optimal
123702	320.577	optimal
123701	320.571	optimal
123701	320.563	optimal
123700	320.558	optimal
123700	320.558	optimal
123700	320.55	optimal
123700	320.55	optimal
123700	320.542	optimal
123699	320.536	optimal
123699	320.528	optimal
123699	320.528	optimal
123698	320.522	optimal
123698	320.514	optimal
123697	320.509	optimal
123697	320.509	optimal
123696	320.503	optimal
123696	320.495	optimal
123695	320.49	optimal
123695	320.49	optimal
123695	320.482	optimal
123694	320.476	optimal
123694	320.476	optimal
123694	320.476	optimal
123693	320.471	optimal
123693	320.463	optimal
123692	320.457	optimal
123692	320.457	optimal
123691	320.452	optimal
123691	320.444	optimal
123691	320.444	optimal
123691	320.444	optimal
123690	320.438	optimal
123690	320.43	optimal
123689	320.425	optimal
123689	320.425	optimal
123688	320.419	optimal
123688	320.419	optimal
123688	320.411	optimal
123687	320.414	optimal
123687	320.414	optimal
123687	320.406	optimal
123686	320.408	optimal
123686	320.4	optimal
123686	320.4	optimal
123686	320.392	optimal
123685	320.387	optimal
123685	320.378	optimal
123684	320.381	optimal
123684	320.373	optimal
123683	320.367	optimal
123683	320.359	optimal
123682	320.354	optimal
123682	320.346	optimal
123681	320.348	optimal
123681	320.34	optimal
123680	320.335	optimal
123679	320.329	optimal
123679	320.321	optimal
123678	320.316	optimal
123678	320.316	optimal
123677	320.31	optimal
123677	320.302	optimal
123676	320.297	optimal
123675	320.291	optimal
123675	320.283	optimal
123675	320.283	optimal
123674	320.278	optimal
123674	320.278	optimal
123674	320.27	optimal
123673	320.264	optimal
123673	320.264	optimal
123672	320.259	optimal
123672	320.251	optimal
123671	320.253	optimal
123671	320.245	optimal
123671	320.245	optimal
123670	320.24	optimal
123670	320.24	optimal
123670	320.232	optimal
123669	320.234	optimal
123669	320.226	optimal
123669	320.218	optimal
123668	320.212	optimal
123668	320.204	optimal
123668	320.196	optimal
[truncated: 61,975 more rows]

## Sheet: Figure_2d
capacity	c_intensity_100y_mean	optimality
124495	127.218	optimal
124494	127.214	optimal
124494	127.212	optimal
124494	127.209	optimal
124493	127.21	optimal
124493	127.208	optimal
124492	127.206	optimal
124492	127.204	optimal
124492	127.203	optimal
124491	127.202	optimal
124491	127.201	optimal
124491	127.199	optimal
124491	127.196	optimal
124490	127.192	optimal
124489	127.191	optimal
124489	127.188	optimal
124489	127.188	optimal
124488	127.187	optimal
124488	127.184	optimal
124488	127.182	optimal
124488	127.181	optimal
124487	127.18	optimal
124487	127.178	optimal
124487	127.177	optimal
124486	127.176	optimal
124486	127.174	optimal
124485	127.174	optimal
124485	127.172	optimal
124485	127.171	optimal
124485	127.169	optimal
124484	127.168	optimal
124484	127.167	optimal
124484	127.165	optimal
124483	127.164	optimal
124482	127.164	optimal
124482	127.162	optimal
124482	127.159	optimal
124481	127.158	optimal
124481	127.155	optimal
124481	127.153	optimal
124481	127.15	optimal
124480	127.151	optimal
124480	127.149	optimal
124480	127.146	optimal
124479	127.145	optimal
124479	127.144	optimal
124478	127.143	optimal
124478	127.141	optimal
124478	127.14	optimal
124478	127.138	optimal
124477	127.137	optimal
124477	127.136	optimal
124477	127.134	optimal
124476	127.134	optimal
124476	127.132	optimal
124475	127.131	optimal
124475	127.13	optimal
124475	127.128	optimal
124474	127.127	optimal
124474	127.126	optimal
124474	127.124	optimal
124473	127.123	optimal
124473	127.123	optimal
124473	127.122	optimal
124472	127.121	optimal
124472	127.119	optimal
124472	127.118	optimal
124472	127.118	optimal
124471	127.117	optimal
124471	127.117	optimal
124471	127.114	optimal
124470	127.063	optimal
124469	127.06	optimal
124469	127.058	optimal
124469	127.055	optimal
124468	127.056	optimal
124468	127.054	optimal
124468	127.051	optimal
124467	127.05	optimal
124467	127.048	optimal
124466	127.048	optimal
124466	127.046	optimal
124466	127.045	optimal
124466	127.041	optimal
124465	127.037	optimal
124465	127.036	optimal
124464	127.033	optimal
124464	127.033	optimal
124463	127.033	optimal
124463	127.03	optimal
124463	127.028	optimal
124463	127.026	optimal
124462	127.026	optimal
124462	127.024	optimal
124462	127.022	optimal
124461	127.022	optimal
124461	127.02	optimal
124461	127.018	optimal
124460	127.018	optimal
124460	127.016	optimal
124460	127.014	optimal
124459	127.014	optimal
124459	127.012	optimal
124459	127.011	optimal
124458	127.01	optimal
124458	127.008	optimal
124457	127.007	optimal
124457	127.004	optimal
124456	127.004	optimal
124456	127	optimal
124456	126.999	optimal
124456	126.996	optimal
124455	126.996	optimal
124455	126.995	optimal
124455	126.992	optimal
124454	126.991	optimal
124454	126.989	optimal
124454	126.988	optimal
124453	126.987	optimal
124453	126.985	optimal
124453	126.984	optimal
124452	126.983	optimal
124452	126.981	optimal
124452	126.98	optimal
124451	126.979	optimal
124451	126.977	optimal
124451	126.976	optimal
124450	126.975	optimal
124450	126.974	optimal
124449	126.973	optimal
124449	126.971	optimal
124449	126.97	optimal
124448	126.969	optimal
124448	126.969	optimal
124448	126.967	optimal
124448	126.966	optimal
124447	126.965	optimal
124447	126.963	optimal
124447	126.963	optimal
124446	126.963	optimal
124446	126.963	optimal
124446	126.959	optimal
124445	126.959	optimal
124445	126.959	optimal
124445	126.957	optimal
124444	126.956	optimal
124444	126.956	optimal
124444	126.955	optimal
124444	126.953	optimal
124443	126.954	optimal
124443	126.952	optimal
124443	126.952	optimal
124442	126.952	optimal
124442	126.95	optimal
124442	126.904	optimal
124441	126.9	optimal
124441	126.898	optimal
124441	126.895	optimal
124440	126.896	optimal
124440	126.894	optimal
124439	126.892	optimal
124439	126.89	optimal
124439	126.889	optimal
124438	126.888	optimal
124438	126.886	optimal
124438	126.885	optimal
124438	126.881	optimal
124437	126.877	optimal
124436	126.877	optimal
124436	126.874	optimal
124436	126.874	optimal
124435	126.873	optimal
124435	126.87	optimal
124435	126.868	optimal
124435	126.866	optimal
124434	126.866	optimal
124434	126.864	optimal
124434	126.862	optimal
124433	126.862	optimal
124433	126.86	optimal
124432	126.859	optimal
124432	126.858	optimal
124432	126.856	optimal
124432	126.855	optimal
124431	126.854	optimal
124431	126.852	optimal
124431	126.851	optimal
124430	126.85	optimal
124429	126.849	optimal
124429	126.848	optimal
124429	126.844	optimal
124428	126.844	optimal
124428	126.84	optimal
124428	126.839	optimal
124428	126.836	optimal
124427	126.836	optimal
124427	126.835	optimal
124427	126.832	optimal
124426	126.831	optimal
124426	126.829	optimal
124425	126.829	optimal
124425	126.827	optimal
124425	126.825	optimal
124425	126.824	optimal
124424	126.823	optimal
124424	126.821	optimal
124424	126.82	optimal
124423	126.819	optimal
124423	126.818	optimal
124422	126.817	optimal
124422	126.815	optimal
124422	126.814	optimal
124421	126.813	optimal
124421	126.811	optimal
124421	126.81	optimal
124420	126.809	optimal
124420	126.809	optimal
124420	126.807	optimal
124419	126.807	optimal
124419	126.805	optimal
124419	126.803	optimal
124419	126.803	optimal
124418	126.803	optimal
124418	126.803	optimal
124418	126.799	optimal
124417	126.749	optimal
124416	126.745	optimal
124416	126.743	optimal
124416	126.74	optimal
124415	126.741	optimal
124415	126.74	optimal
124415	126.736	optimal
124414	126.736	optimal
124414	126.734	optimal
124413	126.733	optimal
124413	126.732	optimal
124413	126.73	optimal
124413	126.727	optimal
124412	126.723	optimal
124412	126.721	optimal
124411	126.719	optimal
124411	126.719	optimal
124410	126.718	optimal
124410	126.715	optimal
124410	126.713	optimal
124410	126.712	optimal
124409	126.711	optimal
124409	126.709	optimal
124409	126.708	optimal
124408	126.707	optimal
124408	126.706	optimal
124408	126.704	optimal
124407	126.703	optimal
124407	126.702	optimal
124407	126.7	optimal
124406	126.699	optimal
124406	126.698	optimal
124406	126.696	optimal
124405	126.695	optimal
124405	126.694	optimal
124404	126.693	optimal
124404	126.69	optimal
124403	126.689	optimal
124403	126.686	optimal
124403	126.684	optimal
124403	126.681	optimal
124402	126.682	optimal
124402	126.68	optimal
124402	126.677	optimal
124401	126.676	optimal
124401	126.675	optimal
124401	126.673	optimal
124400	126.672	optimal
124400	126.671	optimal
124400	126.669	optimal
124399	126.668	optimal
124399	126.667	optimal
124399	126.665	optimal
124398	126.665	optimal
124398	126.663	optimal
124398	126.661	optimal
124397	126.661	optimal
124397	126.659	optimal
124396	126.658	optimal
124396	126.657	optimal
124396	126.655	optimal
124395	126.654	optimal
124395	126.654	optimal
124395	126.653	optimal
124395	126.651	optimal
124394	126.65	optimal
124394	126.649	optimal
124394	126.649	optimal
124393	126.648	optimal
124393	126.648	optimal
124393	126.645	optimal
124392	126.644	optimal
124392	126.644	optimal
124392	126.642	optimal
124391	126.642	optimal
124391	126.642	optimal
124391	126.64	optimal
124391	126.639	optimal
124390	126.639	optimal
124390	126.638	optimal
124390	126.638	optimal
124389	126.637	optimal
124389	126.635	optimal
124389	126.635	optimal
124389	126.635	optimal
124389	126.634	optimal
124389	126.634	optimal
124388	126.635	optimal
124388	126.633	optimal
124388	126.633	optimal
124388	126.633	optimal
124388	126.632	optimal
124388	126.63	optimal
124387	126.631	optimal
124387	126.631	optimal
124387	126.629	optimal
124387	126.628	optimal
124386	126.627	optimal
124386	126.627	optimal
124386	126.625	optimal
124385	126.625	optimal
124385	126.623	optimal
124385	126.621	optimal
124384	126.621	optimal
124384	126.621	optimal
124384	126.619	optimal
124384	126.617	optimal
124383	126.617	optimal
124383	126.617	optimal
124383	126.615	optimal
124383	126.615	optimal
124382	126.613	optimal
124382	126.611	optimal
124381	126.61	optimal
124381	126.609	optimal
124380	126.608	optimal
124380	126.606	optimal
124380	126.605	optimal
124380	126.187	optimal
124378	126.183	optimal
124378	126.182	optimal
124378	126.179	optimal
124377	126.179	optimal
124377	126.178	optimal
124377	126.175	optimal
124377	126.173	optimal
124376	126.172	optimal
124376	126.171	optimal
124376	126.169	optimal
124375	126.168	optimal
124375	126.165	optimal
124374	126.161	optimal
124374	126.16	optimal
124374	126.156	optimal
124373	126.156	optimal
124373	126.152	optimal
124372	126.152	optimal
124372	126.15	optimal
124372	126.149	optimal
124371	126.148	optimal
124371	126.146	optimal
124371	126.145	optimal
124370	126.144	optimal
124370	126.142	optimal
124370	126.141	optimal
124369	126.14	optimal
124369	126.138	optimal
124369	126.137	optimal
124368	126.136	optimal
124368	126.134	optimal
124367	126.134	optimal
124367	126.132	optimal
124367	126.13	optimal
124367	126.127	optimal
124366	126.126	optimal
124366	126.123	optimal
124365	126.123	optimal
124365	126.119	optimal
124364	126.119	optimal
124364	126.115	optimal
124364	126.114	optimal
124364	126.112	optimal
124363	126.111	optimal
124363	126.11	optimal
124362	126.109	optimal
124362	126.107	optimal
124362	126.106	optimal
124361	126.105	optimal
124361	126.104	optimal
124361	126.102	optimal
124360	126.101	optimal
124360	126.1	optimal
124360	126.098	optimal
124359	126.097	optimal
124359	126.096	optimal
124358	126.095	optimal
124358	126.093	optimal
124358	126.092	optimal
124357	126.091	optimal
124357	126.089	optimal
124357	126.089	optimal
124357	126.088	optimal
124356	126.087	optimal
124356	126.087	optimal
124356	126.085	optimal
124355	126.083	optimal
124355	126.083	optimal
124355	126.032	optimal
124354	126.028	optimal
124353	126.027	optimal
124353	126.024	optimal
124352	126.025	optimal
124352	126.023	optimal
124352	126.02	optimal
124352	126.018	optimal
124352	126.017	optimal
124351	126.016	optimal
124351	126.014	optimal
124350	126.014	optimal
124350	126.01	optimal
124349	126.006	optimal
124349	126.005	optimal
124349	126.002	optimal
124348	126.001	optimal
124348	125.998	optimal
124348	125.996	optimal
124347	125.995	optimal
124347	125.994	optimal
124347	125.992	optimal
124346	125.991	optimal
124346	125.99	optimal
124346	125.988	optimal
124345	125.987	optimal
124345	125.986	optimal
124344	125.985	optimal
124344	125.984	optimal
124344	125.982	optimal
124343	125.981	optimal
124343	125.98	optimal
124343	125.978	optimal
124342	125.977	optimal
124342	125.976	optimal
124342	125.972	optimal
124341	125.972	optimal
124341	125.968	optimal
124340	125.968	optimal
124340	125.965	optimal
124339	125.964	optimal
124339	125.961	optimal
124339	125.959	optimal
124339	125.957	optimal
124338	125.957	optimal
124338	125.955	optimal
124338	125.953	optimal
124337	125.953	optimal
124337	125.951	optimal
124336	125.95	optimal
124336	125.949	optimal
124336	125.947	optimal
124335	125.946	optimal
124335	125.945	optimal
124335	125.943	optimal
124334	125.942	optimal
124334	125.941	optimal
124333	125.94	optimal
124333	125.938	optimal
124333	125.937	optimal
124332	125.936	optimal
124332	125.935	optimal
124332	125.935	optimal
124332	125.933	optimal
124331	125.932	optimal
124331	125.932	optimal
124331	125.931	optimal
124330	125.928	optimal
124330	125.928	optimal
124330	125.927	optimal
124329	125.927	optimal
124329	125.927	optimal
124329	125.926	optimal
124329	125.924	optimal
124328	125.924	optimal
124328	125.924	optimal
124328	125.922	optimal
124328	125.922	optimal
124327	125.921	optimal
124327	125.921	optimal
124327	125.92	optimal
124327	125.918	optimal
124327	125.871	optimal
124325	125.868	optimal
124325	125.867	optimal
124325	125.864	optimal
124324	125.864	optimal
124324	125.863	optimal
124324	125.86	optimal
124324	125.858	optimal
124323	125.857	optimal
124323	125.856	optimal
124323	125.854	optimal
124322	125.853	optimal
124322	125.85	optimal
124321	125.846	optimal
124321	125.845	optimal
124321	125.841	optimal
124320	125.841	optimal
124320	125.837	optimal
124319	125.837	optimal
124319	125.835	optimal
124319	125.833	optimal
124318	125.833	optimal
124318	125.831	optimal
124318	125.83	optimal
124317	125.829	optimal
124317	125.827	optimal
124317	125.826	optimal
124316	125.825	optimal
124316	125.823	optimal
124316	125.822	optimal
124315	125.821	optimal
124315	125.819	optimal
124314	125.819	optimal
124314	125.817	optimal
124314	125.815	optimal
124314	125.812	optimal
124313	125.811	optimal
124313	125.808	optimal
124312	125.807	optimal
124312	125.804	optimal
124311	125.803	optimal
124311	125.8	optimal
124311	125.799	optimal
124310	125.798	optimal
124310	125.796	optimal
124310	125.795	optimal
124309	125.794	optimal
124309	125.792	optimal
124309	125.791	optimal
124308	125.79	optimal
124308	125.788	optimal
124308	125.787	optimal
124307	125.786	optimal
124307	125.784	optimal
124307	125.783	optimal
124306	125.782	optimal
124306	125.781	optimal
124305	125.78	optimal
124305	125.778	optimal
124305	125.777	optimal
124304	125.776	optimal
124304	125.774	optimal
124304	125.774	optimal
124304	125.773	optimal
124303	125.772	optimal
124303	125.772	optimal
124303	125.77	optimal
124302	125.768	optimal
124302	125.768	optimal
124302	125.717	optimal
124301	125.713	optimal
124300	125.712	optimal
124300	125.709	optimal
124299	125.71	optimal
124299	125.708	optimal
124299	125.705	optimal
124299	125.703	optimal
124299	125.702	optimal
124298	125.701	optimal
124298	125.699	optimal
124297	125.698	optimal
124297	125.695	optimal
124296	125.691	optimal
124296	125.69	optimal
124296	125.686	optimal
124295	125.687	optimal
124295	125.686	optimal
124295	125.683	optimal
124295	125.681	optimal
124294	125.68	optimal
124294	125.679	optimal
124294	125.677	optimal
124293	125.676	optimal
124293	125.675	optimal
124293	125.673	optimal
124292	125.672	optimal
124292	125.671	optimal
124291	125.67	optimal
124291	125.668	optimal
124291	125.667	optimal
124290	125.666	optimal
124290	125.664	optimal
124290	125.663	optimal
124289	125.662	optimal
124289	125.66	optimal
124289	125.657	optimal
124288	125.656	optimal
124288	125.653	optimal
124287	125.652	optimal
124287	125.649	optimal
124286	125.65	optimal
124286	125.649	optimal
124286	125.645	optimal
124286	125.644	optimal
124286	125.642	optimal
124285	125.641	optimal
124285	125.64	optimal
124285	125.638	optimal
124284	125.637	optimal
124284	125.636	optimal
124283	125.635	optimal
124283	125.633	optimal
124283	125.632	optimal
124282	125.631	optimal
124282	125.63	optimal
124282	125.628	optimal
124281	125.627	optimal
124281	125.626	optimal
124280	125.625	optimal
124280	125.623	optimal
124280	125.622	optimal
124280	125.622	optimal
124279	125.621	optimal
124279	125.619	optimal
124279	125.619	optimal
124279	125.618	optimal
124278	125.617	optimal
124278	125.617	optimal
124278	125.615	optimal
124278	125.615	optimal
124277	125.613	optimal
124277	125.613	optimal
124277	125.611	optimal
124276	125.612	optimal
124276	125.612	optimal
124276	125.611	optimal
124276	125.609	optimal
124275	125.608	optimal
124275	125.608	optimal
124275	125.607	optimal
124275	125.607	optimal
124274	125.606	optimal
124274	125.606	optimal
124274	125.604	optimal
124274	125.603	optimal
124273	125.604	optimal
124273	125.602	optimal
124273	125.602	optimal
124273	125.602	optimal
124273	125.6	optimal
124273	125.6	optimal
124272	125.601	optimal
124272	125.6	optimal
124272	125.598	optimal
124272	125.598	optimal
124272	125.598	optimal
124272	125.596	optimal
124271	125.596	optimal
124271	125.594	optimal
124271	125.594	optimal
124271	125.592	optimal
124270	125.545	optimal
124269	125.541	optimal
124269	125.54	optimal
124269	125.536	optimal
124268	125.537	optimal
124268	125.536	optimal
124267	125.533	optimal
124267	125.532	optimal
124267	125.53	optimal
124266	125.529	optimal
124266	125.528	optimal
124266	125.526	optimal
124266	125.523	optimal
124265	125.519	optimal
124264	125.518	optimal
124264	125.515	optimal
124264	125.515	optimal
124263	125.514	optimal
124263	125.511	optimal
124263	125.509	optimal
124263	125.508	optimal
124262	125.507	optimal
124262	125.506	optimal
124262	125.504	optimal
124261	125.503	optimal
124261	125.502	optimal
124260	125.501	optimal
124260	125.499	optimal
124260	125.498	optimal
124260	125.496	optimal
124259	125.495	optimal
124259	125.494	optimal
124259	125.492	optimal
124258	125.491	optimal
124257	125.491	optimal
124257	125.489	optimal
124257	125.486	optimal
124256	125.485	optimal
124256	125.482	optimal
124256	125.48	optimal
124256	125.477	optimal
124255	125.478	optimal
124255	125.476	optimal
124255	125.473	optimal
124254	125.472	optimal
124254	125.471	optimal
124253	125.47	optimal
124253	125.468	optimal
124253	125.467	optimal
124253	125.465	optimal
124252	125.464	optimal
124252	125.463	optimal
124252	125.461	optimal
124251	125.46	optimal
124251	125.459	optimal
124250	125.458	optimal
124250	125.456	optimal
124250	125.455	optimal
124249	125.454	optimal
124249	125.452	optimal
124249	125.451	optimal
124248	125.45	optimal
124248	125.45	optimal
124248	125.449	optimal
124247	125.448	optimal
124247	125.446	optimal
124247	125.445	optimal
124247	125.445	optimal
124246	125.444	optimal
124246	125.444	optimal
124246	125.441	optimal
124246	125.343	optimal
124244	125.34	optimal
124244	125.338	optimal
124244	125.335	optimal
124243	125.336	optimal
124243	125.334	optimal
124243	125.331	optimal
124243	125.329	optimal
124242	125.329	optimal
124242	125.327	optimal
124242	125.325	optimal
124241	125.325	optimal
124241	125.321	optimal
124240	125.317	optimal
124240	125.316	optimal
124240	125.313	optimal
124239	125.313	optimal
124239	125.312	optimal
124239	125.309	optimal
124238	125.308	optimal
124238	125.306	optimal
124238	125.305	optimal
124237	125.304	optimal
124237	125.302	optimal
124237	125.301	optimal
124236	125.3	optimal
124236	125.298	optimal
124236	125.297	optimal
124235	125.296	optimal
124235	125.294	optimal
124235	125.293	optimal
124234	125.292	optimal
124234	125.29	optimal
124233	125.29	optimal
124233	125.288	optimal
124233	125.286	optimal
124233	125.283	optimal
124232	125.283	optimal
124232	125.279	optimal
124231	125.279	optimal
124231	125.275	optimal
124230	125.276	optimal
124230	125.275	optimal
124230	125.271	optimal
124230	125.27	optimal
124230	125.268	optimal
124229	125.267	optimal
124229	125.266	optimal
124228	125.265	optimal
124228	125.263	optimal
124228	125.262	optimal
124227	125.261	optimal
124227	125.26	optimal
124227	125.258	optimal
124226	125.257	optimal
124226	125.256	optimal
124226	125.254	optimal
124225	125.253	optimal
124225	125.252	optimal
124224	125.251	optimal
124224	125.249	optimal
124224	125.248	optimal
124224	125.248	optimal
124223	125.247	optimal
124223	125.245	optimal
124223	125.244	optimal
124222	125.243	optimal
124222	125.243	optimal
124222	125.241	optimal
124221	125.242	optimal
124221	125.239	optimal
124221	125.188	optimal
124220	125.184	optimal
124219	125.183	optimal
124219	125.18	optimal
124218	125.181	optimal
124218	125.179	optimal
124218	125.176	optimal
124218	125.174	optimal
124218	125.173	optimal
124217	125.172	optimal
124217	125.17	optimal
124216	125.169	optimal
124216	125.166	optimal
124215	125.162	optimal
124215	125.161	optimal
124215	125.157	optimal
124214	125.158	optimal
124214	125.157	optimal
124214	125.154	optimal
124214	125.152	optimal
124213	125.151	optimal
124213	125.15	optimal
124213	125.148	optimal
124212	125.147	optimal
124212	125.146	optimal
124212	125.144	optimal
124211	125.143	optimal
124211	125.142	optimal
124210	125.141	optimal
124210	125.139	optimal
124210	125.138	optimal
124209	125.137	optimal
124209	125.135	optimal
124209	125.134	optimal
124208	125.133	optimal
124208	125.131	optimal
124208	125.128	optimal
124207	125.127	optimal
124207	125.124	optimal
124206	125.123	optimal
124206	125.12	optimal
124205	125.121	optimal
124205	125.119	optimal
124205	125.116	optimal
124205	125.115	optimal
124205	125.113	optimal
124204	125.112	optimal
124204	125.111	optimal
124204	125.109	optimal
124203	125.108	optimal
124203	125.107	optimal
124202	125.106	optimal
124202	125.104	optimal
124202	125.103	optimal
124201	125.102	optimal
124201	125.1	optimal
124201	125.099	optimal
124200	125.098	optimal
124200	125.096	optimal
124199	125.096	optimal
124199	125.094	optimal
124199	125.093	optimal
124199	125.093	optimal
124198	125.092	optimal
124198	125.09	optimal
124198	125.089	optimal
124197	125.088	optimal
124197	125.088	optimal
124197	125.086	optimal
124197	125.086	optimal
124196	125.084	optimal
124196	125.082	optimal
124195	125.083	optimal
124195	125.081	optimal
124195	125.08	optimal
124194	125.081	optimal
124194	125.079	optimal
124194	125.078	optimal
124193	125.078	optimal
124193	125.077	optimal
124193	125.077	optimal
124193	125.075	optimal
124193	125.074	optimal
124193	125.027	optimal
124191	125.024	optimal
124191	125.022	optimal
124191	125.019	optimal
124190	125.02	optimal
124190	125.018	optimal
124190	125.015	optimal
124190	125.014	optimal
124189	125.013	optimal
124189	125.011	optimal
124189	125.01	optimal
124188	125.009	optimal
124188	125.006	optimal
124187	125.002	optimal
124187	125	optimal
124187	124.997	optimal
124186	124.998	optimal
124186	124.996	optimal
124186	124.993	optimal
124185	124.992	optimal
124185	124.991	optimal
124185	124.989	optimal
124184	124.988	optimal
124184	124.987	optimal
124184	124.985	optimal
124183	124.984	optimal
124183	124.983	optimal
124183	124.981	optimal
124182	124.98	optimal
124182	124.979	optimal
124182	124.977	optimal
124181	124.976	optimal
124181	124.975	optimal
124180	124.974	optimal
124180	124.972	optimal
124180	124.971	optimal
124180	124.967	optimal
124179	124.967	optimal
124179	124.964	optimal
124178	124.963	optimal
124178	124.96	optimal
124177	124.96	optimal
124177	124.959	optimal
124177	124.956	optimal
124177	124.954	optimal
124176	124.953	optimal
124176	124.952	optimal
124176	124.95	optimal
124175	124.949	optimal
124175	124.948	optimal
124175	124.946	optimal
124174	124.945	optimal
124174	124.944	optimal
124174	124.942	optimal
124173	124.941	optimal
124173	124.94	optimal
124173	124.938	optimal
124172	124.937	optimal
124172	124.936	optimal
124171	124.935	optimal
124171	124.933	optimal
124171	124.932	optimal
124171	124.932	optimal
124170	124.931	optimal
124170	124.929	optimal
124170	124.928	optimal
124169	124.927	optimal
124169	124.927	optimal
124169	124.926	optimal
124168	124.926	optimal
124168	124.923	optimal
124168	124.872	optimal
124167	124.868	optimal
124166	124.867	optimal
124166	124.864	optimal
124165	124.865	optimal
124165	124.863	optimal
124165	124.86	optimal
124165	124.858	optimal
124165	124.857	optimal
124164	124.856	optimal
124164	124.854	optimal
124163	124.854	optimal
124163	124.85	optimal
124162	124.846	optimal
124162	124.845	optimal
124162	124.842	optimal
124161	124.842	optimal
124161	124.841	optimal
124161	124.838	optimal
124161	124.836	optimal
124160	124.835	optimal
124160	124.834	optimal
124160	124.832	optimal
124159	124.831	optimal
124159	124.83	optimal
124159	124.828	optimal
124158	124.827	optimal
124158	124.826	optimal
124157	124.825	optimal
124157	124.823	optimal
124157	124.822	optimal
124156	124.821	optimal
124156	124.819	optimal
124156	124.818	optimal
124155	124.817	optimal
124155	124.815	optimal
124155	124.812	optimal
124155	124.51	optimal
124153	124.507	optimal
124153	124.506	optimal
124153	124.502	optimal
124152	124.503	optimal
124152	124.502	optimal
124152	124.498	optimal
124152	124.497	optimal
124151	124.496	optimal
124151	124.495	optimal
124151	124.493	optimal
124150	124.492	optimal
124150	124.489	optimal
124149	124.485	optimal
124149	124.483	optimal
124149	124.48	optimal
124148	124.481	optimal
124148	124.479	optimal
124148	124.476	optimal
124147	124.475	optimal
124147	124.474	optimal
124147	124.472	optimal
124146	124.471	optimal
124146	124.47	optimal
124146	124.468	optimal
124145	124.468	optimal
124145	124.466	optimal
124145	124.464	optimal
124144	124.464	optimal
124144	124.462	optimal
124144	124.46	optimal
124143	124.46	optimal
124143	124.458	optimal
124142	124.457	optimal
124142	124.456	optimal
124142	124.454	optimal
124142	124.451	optimal
124141	124.45	optimal
124141	124.447	optimal
124140	124.446	optimal
124140	124.443	optimal
124139	124.444	optimal
124139	124.442	optimal
124139	124.439	optimal
124139	124.437	optimal
124138	124.437	optimal
124138	124.435	optimal
124138	124.433	optimal
124137	124.433	optimal
124137	124.431	optimal
124137	124.429	optimal
124136	124.429	optimal
124136	124.427	optimal
124136	124.425	optimal
124135	124.425	optimal
124135	124.423	optimal
124135	124.421	optimal
124134	124.421	optimal
124134	124.419	optimal
124133	124.418	optimal
124133	124.417	optimal
124133	124.415	optimal
124133	124.415	optimal
124132	124.414	optimal
124132	124.413	optimal
124132	124.413	optimal
124132	124.411	optimal
124131	124.41	optimal
124131	124.41	optimal
124131	124.409	optimal
124130	124.41	optimal
124130	124.406	optimal
124130	124.406	optimal
124130	124.355	optimal
124129	124.351	optimal
124128	124.35	optimal
124128	124.347	optimal
124127	124.348	optimal
124127	124.346	optimal
124127	124.343	optimal
124127	124.341	optimal
124127	124.34	optimal
124126	124.339	optimal
124126	124.338	optimal
124125	124.337	optimal
124125	124.334	optimal
124124	124.33	optimal
124124	124.328	optimal
124124	124.325	optimal
124123	124.326	optimal
124123	124.324	optimal
124123	124.321	optimal
124123	124.319	optimal
124122	124.318	optimal
124122	124.317	optimal
124122	124.315	optimal
124121	124.314	optimal
124121	124.313	optimal
124121	124.311	optimal
124120	124.31	optimal
124120	124.309	optimal
124119	124.308	optimal
124119	124.307	optimal
124119	124.305	optimal
124118	124.304	optimal
124118	124.303	optimal
124118	124.301	optimal
124117	124.3	optimal
124117	124.299	optimal
124117	124.295	optimal
124116	124.295	optimal
124116	124.291	optimal
124115	124.291	optimal
124115	124.287	optimal
124114	124.288	optimal
124114	124.287	optimal
124114	124.283	optimal
124114	124.282	optimal
124114	124.28	optimal
124113	124.28	optimal
124113	124.278	optimal
124113	124.276	optimal
124112	124.276	optimal
124112	124.274	optimal
124111	124.273	optimal
124111	124.272	optimal
124111	124.27	optimal
124110	124.269	optimal
124110	124.268	optimal
124110	124.266	optimal
124109	124.265	optimal
124109	124.264	optimal
124108	124.263	optimal
124108	124.261	optimal
124108	124.26	optimal
124108	124.26	optimal
124107	124.259	optimal
124107	124.257	optimal
124107	124.257	optimal
124107	124.256	optimal
124106	124.255	optimal
124106	124.255	optimal
124106	124.253	optimal
124106	124.253	optimal
124105	124.251	optimal
124105	124.251	optimal
124105	124.249	optimal
124104	124.25	optimal
124104	124.25	optimal
124104	124.249	optimal
124104	124.247	optimal
124103	124.246	optimal
124103	124.246	optimal
124103	124.245	optimal
124103	124.245	optimal
124102	124.244	optimal
124102	124.244	optimal
124102	124.242	optimal
124102	124.241	optimal
124102	124.194	optimal
124100	124.191	optimal
124100	124.189	optimal
124100	124.186	optimal
124099	124.187	optimal
124099	124.185	optimal
124099	124.182	optimal
124099	124.181	optimal
124098	124.18	optimal
124098	124.178	optimal
124098	124.177	optimal
124097	124.176	optimal
124097	124.173	optimal
124096	124.169	optimal
124096	124.167	optimal
124096	124.164	optimal
124095	124.165	optimal
124095	124.163	optimal
124095	124.16	optimal
124094	124.159	optimal
124094	124.157	optimal
124094	124.156	optimal
124093	124.155	optimal
124093	124.154	optimal
124093	124.152	optimal
124092	124.151	optimal
124092	124.15	optimal
124092	124.148	optimal
124091	124.147	optimal
124091	124.146	optimal
124091	124.144	optimal
124090	124.143	optimal
124090	124.142	optimal
124089	124.141	optimal
124089	124.139	optimal
124089	124.138	optimal
124089	124.134	optimal
124088	124.134	optimal
124088	124.13	optimal
124087	124.13	optimal
124087	124.126	optimal
124086	124.127	optimal
124086	124.126	optimal
124086	124.122	optimal
124086	124.121	optimal
124086	124.119	optimal
124085	124.119	optimal
124085	124.117	optimal
124084	124.116	optimal
124084	124.115	optimal
124084	124.113	optimal
124083	124.112	optimal
124083	124.111	optimal
124083	124.109	optimal
124082	124.108	optimal
124082	124.107	optimal
124082	124.105	optimal
124081	124.104	optimal
124081	124.103	optimal
124080	124.102	optimal
124080	124.1	optimal
124080	124.099	optimal
124080	124.099	optimal
124079	124.098	optimal
124079	124.096	optimal
124079	124.096	optimal
124079	124.095	optimal
124078	124.094	optimal
124078	124.094	optimal
124078	124.092	optimal
124077	124.093	optimal
124077	124.09	optimal
124077	124.09	optimal
124077	124.039	optimal
124076	124.035	optimal
124075	124.034	optimal
124075	124.031	optimal
124074	124.031	optimal
124074	124.03	optimal
124074	124.027	optimal
124074	124.025	optimal
124074	124.023	optimal
124073	124.023	optimal
124073	124.021	optimal
124072	124.02	optimal
124072	124.017	optimal
124071	124.013	optimal
124071	124.011	optimal
124071	124.008	optimal
124070	124.009	optimal
124070	124.008	optimal
124070	124.004	optimal
124070	124.003	optimal
124069	124.002	optimal
124069	124	optimal
124069	123.999	optimal
124068	123.998	optimal
124068	123.996	optimal
124068	123.995	optimal
124067	123.994	optimal
124067	123.992	optimal
124066	123.992	optimal
124066	123.99	optimal
124066	123.988	optimal
124065	123.988	optimal
124065	123.986	optimal
124065	123.984	optimal
124064	123.984	optimal
124064	123.982	optimal
124064	123.979	optimal
124063	123.978	optimal
124063	123.975	optimal
124062	123.974	optimal
124062	123.971	optimal
124061	123.972	optimal
124061	123.97	optimal
124061	123.967	optimal
124061	123.965	optimal
124061	123.964	optimal
124060	123.963	optimal
124060	123.961	optimal
124060	123.96	optimal
124059	123.959	optimal
124059	123.957	optimal
124058	123.957	optimal
124058	123.955	optimal
124058	123.953	optimal
124057	123.953	optimal
124057	123.951	optimal
124057	123.949	optimal
124056	123.949	optimal
124056	123.947	optimal
124055	123.946	optimal
124055	123.945	optimal
124055	123.943	optimal
124055	123.943	optimal
124054	123.942	optimal
124054	123.941	optimal
124054	123.941	optimal
124054	123.939	optimal
124053	123.938	optimal
124053	123.938	optimal
124053	123.937	optimal
124053	123.937	optimal
124052	123.934	optimal
124052	123.934	optimal
124052	123.933	optimal
124051	123.934	optimal
124051	123.934	optimal
124051	123.932	optimal
124051	123.93	optimal
124050	123.93	optimal
124050	123.93	optimal
124050	123.928	optimal
124050	123.928	optimal
124049	123.927	optimal
124049	123.927	optimal
124049	123.926	optimal
124049	123.924	optimal
124048	123.925	optimal
124048	123.923	optimal
124048	123.923	optimal
124048	123.923	optimal
124048	123.922	optimal
124048	123.922	optimal
124047	123.923	optimal
124047	123.921	optimal
124047	123.919	optimal
124047	123.919	optimal
124047	123.919	optimal
124047	123.918	optimal
124046	123.917	optimal
124046	123.915	optimal
124046	123.915	optimal
124046	123.914	optimal
124045	123.913	optimal
124045	123.911	optimal
124044	123.911	optimal
124044	123.909	optimal
124044	123.909	optimal
124044	123.907	optimal
124043	123.907	optimal
124043	123.905	optimal
124043	123.905	optimal
124043	123.903	optimal
124042	123.904	optimal
124042	123.901	optimal
124041	123.902	optimal
124041	123.9	optimal
124041	123.9	optimal
124041	123.899	optimal
124040	123.9	optimal
124040	123.898	optimal
124040	123.896	optimal
124040	123.896	optimal
124040	123.895	optimal
124040	123.895	optimal
124039	123.894	optimal
124039	123.894	optimal
124038	123.893	optimal
124038	123.892	optimal
124038	123.89	optimal
124037	123.889	optimal
124037	123.889	optimal
124037	123.888	optimal
124037	123.888	optimal
124037	123.886	optimal
124036	123.887	optimal
124036	123.885	optimal
124036	123.885	optimal
124036	123.884	optimal
124035	123.883	optimal
124035	123.881	optimal
124035	123.881	optimal
124035	123.88	optimal
124034	123.881	optimal
124034	123.879	optimal
124034	123.877	optimal
124033	123.877	optimal
124033	123.877	optimal
124033	123.875	optimal
124033	123.873	optimal
124032	123.874	optimal
124032	123.873	optimal
124032	123.871	optimal
124032	123.871	optimal
124031	123.87	optimal
124031	123.87	optimal
124031	123.867	optimal
124030	123.866	optimal
124030	123.866	optimal
124030	123.865	optimal
124029	123.864	optimal
124029	123.864	optimal
124029	123.862	optimal
124029	123.861	optimal
124028	123.861	optimal
124028	123.86	optimal
124028	123.858	optimal
124028	123.857	optimal
124027	123.858	optimal
124027	123.856	optimal
124027	123.856	optimal
124026	123.855	optimal
124026	123.854	optimal
124026	123.852	optimal
124025	123.853	optimal
124025	123.851	optimal
124025	123.85	optimal
124024	123.85	optimal
124024	123.849	optimal
124024	123.847	optimal
124024	123.847	optimal
124023	123.846	optimal
124023	123.845	optimal
124023	123.843	optimal
124023	123.843	optimal
124022	123.842	optimal
124022	123.842	optimal
124022	123.841	optimal
124021	123.84	optimal
124021	123.838	optimal
124021	123.838	optimal
124021	123.837	optimal
124021	123.837	optimal
124021	123.663	optimal
124019	123.66	optimal
124019	123.659	optimal
124019	123.655	optimal
124018	123.656	optimal
124018	123.655	optimal
124018	123.651	optimal
124018	123.65	optimal
124017	123.649	optimal
124017	123.647	optimal
124017	123.646	optimal
124016	123.645	optimal
124016	123.642	optimal
124015	123.638	optimal
124015	123.636	optimal
124015	123.633	optimal
124014	123.634	optimal
124014	123.632	optimal
124014	123.629	optimal
124013	123.628	optimal
124013	123.627	optimal
124013	123.625	optimal
124012	123.624	optimal
124012	123.623	optimal
124012	123.621	optimal
124011	123.62	optimal
124011	123.619	optimal
124011	123.617	optimal
124010	123.616	optimal
124010	123.615	optimal
124010	123.613	optimal
124009	123.612	optimal
124009	123.611	optimal
124008	123.61	optimal
124008	123.608	optimal
124008	123.607	optimal
124008	123.604	optimal
124007	123.603	optimal
124007	123.6	optimal
124006	123.599	optimal
124006	123.596	optimal
124005	123.596	optimal
124005	123.595	optimal
124005	123.592	optimal
124005	123.59	optimal
124004	123.589	optimal
124004	123.588	optimal
124004	123.586	optimal
124003	123.585	optimal
124003	123.584	optimal
124003	123.582	optimal
124002	123.581	optimal
124002	123.58	optimal
124002	123.578	optimal
124001	123.577	optimal
124001	123.576	optimal
124001	123.574	optimal
124000	123.573	optimal
124000	123.572	optimal
123999	123.571	optimal
123999	123.569	optimal
123999	123.568	optimal
123999	123.568	optimal
123998	123.567	optimal
123998	123.565	optimal
123998	123.564	optimal
123997	123.563	optimal
123997	123.563	optimal
123997	123.561	optimal
123996	123.562	optimal
123996	123.559	optimal
123996	123.508	optimal
123995	123.504	optimal
123994	123.503	optimal
123994	123.5	optimal
123993	123.5	optimal
123993	123.499	optimal
123993	123.496	optimal
123993	123.494	optimal
123993	123.492	optimal
123992	123.492	optimal
123992	123.49	optimal
123991	123.489	optimal
123991	123.486	optimal
123990	123.482	optimal
123990	123.48	optimal
123990	123.477	optimal
123989	123.478	optimal
123989	123.476	optimal
123989	123.473	optimal
123989	123.472	optimal
123988	123.471	optimal
123988	123.469	optimal
123988	123.468	optimal
123987	123.467	optimal
123987	123.465	optimal
123987	123.464	optimal
123986	123.463	optimal
123986	123.461	optimal
123985	123.461	optimal
123985	123.459	optimal
123985	123.457	optimal
123984	123.457	optimal
123984	123.455	optimal
123984	123.453	optimal
123983	123.453	optimal
123983	123.451	optimal
123983	123.448	optimal
123982	123.447	optimal
123982	123.444	optimal
123981	123.443	optimal
123981	123.44	optimal
123980	123.441	optimal
123980	123.439	optimal
123980	123.436	optimal
123980	123.434	optimal
123980	123.433	optimal
123979	123.432	optimal
123979	123.43	optimal
123979	123.429	optimal
123978	123.428	optimal
123978	123.426	optimal
123977	123.425	optimal
123977	123.424	optimal
123977	123.422	optimal
123976	123.422	optimal
123976	123.42	optimal
123976	123.418	optimal
123975	123.418	optimal
123975	123.416	optimal
123974	123.415	optimal
123974	123.414	optimal
123974	123.412	optimal
123974	123.412	optimal
123973	123.411	optimal
123973	123.41	optimal
123973	123.408	optimal
123972	123.407	optimal
123972	123.407	optimal
123972	123.406	optimal
123972	123.406	optimal
123971	123.403	optimal
123971	123.402	optimal
123970	123.402	optimal
123970	123.401	optimal
123970	123.399	optimal
123969	123.4	optimal
123969	123.398	optimal
123969	123.397	optimal
123968	123.398	optimal
123968	123.396	optimal
123968	123.396	optimal
123968	123.394	optimal
123968	123.393	optimal
123968	123.346	optimal
123966	123.343	optimal
123966	123.342	optimal
123966	123.338	optimal
123965	123.339	optimal
123965	123.338	optimal
123965	123.334	optimal
123965	123.333	optimal
123964	123.332	optimal
123964	123.33	optimal
123964	123.329	optimal
123963	123.328	optimal
123963	123.325	optimal
123962	123.321	optimal
123962	123.319	optimal
123962	123.316	optimal
123961	123.317	optimal
123961	123.315	optimal
123961	123.312	optimal
123960	123.311	optimal
123960	123.31	optimal
123960	123.308	optimal
123959	123.307	optimal
123959	123.306	optimal
123959	123.304	optimal
123958	123.303	optimal
123958	123.302	optimal
123958	123.3	optimal
123957	123.299	optimal
123957	123.298	optimal
123957	123.296	optimal
123956	123.295	optimal
123956	123.294	optimal
123955	123.293	optimal
123955	123.291	optimal
123955	123.29	optimal
123955	123.286	optimal
123954	123.286	optimal
123954	123.282	optimal
123953	123.282	optimal
123953	123.278	optimal
123952	123.279	optimal
123952	123.278	optimal
123952	123.274	optimal
123952	123.273	optimal
123952	123.271	optimal
123951	123.271	optimal
123951	123.269	optimal
123950	123.268	optimal
123950	123.267	optimal
123950	123.265	optimal
123949	123.264	optimal
123949	123.263	optimal
123949	123.261	optimal
123948	123.26	optimal
123948	123.259	optimal
123948	123.257	optimal
123947	123.256	optimal
123947	123.255	optimal
123946	123.254	optimal
123946	123.252	optimal
123946	123.251	optimal
123946	123.251	optimal
123945	123.25	optimal
123945	123.248	optimal
123945	123.247	optimal
123944	123.246	optimal
123944	123.246	optimal
123944	123.244	optimal
123943	123.245	optimal
123943	123.242	optimal
123943	123.19	optimal
123942	123.186	optimal
123941	123.186	optimal
123941	123.182	optimal
123940	123.183	optimal
123940	123.182	optimal
123940	123.178	optimal
123940	123.177	optimal
123940	123.175	optimal
123939	123.174	optimal
123939	123.173	optimal
123938	123.172	optimal
123938	123.169	optimal
123937	123.165	optimal
123937	123.163	optimal
123937	123.16	optimal
123936	123.161	optimal
123936	123.159	optimal
123936	123.156	optimal
123936	123.154	optimal
123935	123.154	optimal
123935	123.152	optimal
123935	123.15	optimal
123934	123.15	optimal
123934	123.148	optimal
123934	123.146	optimal
123933	123.146	optimal
123933	123.144	optimal
123932	123.143	optimal
123932	123.142	optimal
123932	123.14	optimal
123931	123.139	optimal
123931	123.138	optimal
123931	123.136	optimal
123930	123.135	optimal
123930	123.134	optimal
123930	123.131	optimal
123929	123.13	optimal
123929	123.127	optimal
123928	123.126	optimal
123928	123.123	optimal
123927	123.123	optimal
123927	123.122	optimal
123927	123.119	optimal
123927	123.117	optimal
123927	123.115	optimal
123926	123.115	optimal
123926	123.113	optimal
123926	123.111	optimal
123925	123.111	optimal
123925	123.109	optimal
123924	123.108	optimal
123924	123.107	optimal
123924	123.105	optimal
123923	123.104	optimal
123923	123.103	optimal
123923	123.101	optimal
123922	123.1	optimal
123922	123.099	optimal
123921	123.098	optimal
123921	123.096	optimal
123921	123.095	optimal
123921	123.095	optimal
123920	123.094	optimal
123920	123.092	optimal
123920	123.091	optimal
123919	123.09	optimal
123919	123.09	optimal
123919	123.088	optimal
123919	123.088	optimal
123918	123.086	optimal
123918	123.084	optimal
123917	123.085	optimal
123917	123.084	optimal
123917	123.082	optimal
123916	123.083	optimal
123916	123.081	optimal
123916	123.08	optimal
123916	123.08	optimal
123915	123.079	optimal
123915	123.079	optimal
123915	123.077	optimal
123915	123.076	optimal
123914	123.076	optimal
123914	123.076	optimal
123914	123.075	optimal
123914	123.075	optimal
123914	123.075	optimal
123914	123.073	optimal
123914	123.073	optimal
123913	123.074	optimal
123913	123.072	optimal
123913	123.071	optimal
123913	123.071	optimal
123913	123.071	optimal
123913	123.069	optimal
123912	123.068	optimal
123912	123.067	optimal
123912	123.067	optimal
123912	123.065	optimal
123911	123.064	optimal
123911	123.063	optimal
123910	123.062	optimal
123910	123.06	optimal
123910	123.06	optimal
123910	123.059	optimal
123909	123.058	optimal
123909	123.057	optimal
123909	123.057	optimal
123909	123.055	optimal
123908	123.056	optimal
123908	123.053	optimal
123907	123.052	optimal
123907	123.05	optimal
123906	123.049	optimal
123906	123.048	optimal
123906	123.046	optimal
123905	123.045	optimal
123905	123.045	optimal
123904	123.045	optimal
123904	123.043	optimal
123904	123.043	optimal
123904	123.041	optimal
123904	123.041	optimal
123903	123.041	optimal
123903	123.041	optimal
123903	123.039	optimal
123903	123.037	optimal
123902	123.038	optimal
123902	123.037	optimal
123902	123.037	optimal
123902	123.035	optimal
123902	123.035	optimal
123901	123.034	optimal
123901	123.033	optimal
123901	123.031	optimal
123900	123.032	optimal
123900	123.03	optimal
123900	123.029	optimal
123899	123.03	optimal
123899	123.028	optimal
123899	123.026	optimal
123899	123.026	optimal
123899	123.025	optimal
123898	123.026	optimal
123898	123.026	optimal
123898	123.024	optimal
123898	123.022	optimal
123898	123.022	optimal
123898	123.022	optimal
123897	123.022	optimal
123897	123.018	optimal
123896	123.018	optimal
123896	123.018	optimal
123896	123.014	optimal
123896	123.014	optimal
123896	123.013	optimal
123896	123.011	optimal
123895	123.01	optimal
123895	123.009	optimal
123895	123.009	optimal
123895	123.007	optimal
123895	123.004	optimal
123894	123	optimal
123893	123.001	optimal
123893	122.999	optimal
123893	122.996	optimal
123892	122.995	optimal
123892	122.995	optimal
123892	122.992	optimal
123892	122.992	optimal
123892	122.99	optimal
123892	122.989	optimal
123891	122.988	optimal
123891	122.986	optimal
123891	122.986	optimal
123890	122.986	optimal
123890	122.986	optimal
123890	122.984	optimal
123890	122.982	optimal
123889	122.982	optimal
123889	122.98	optimal
123889	122.98	optimal
123889	122.978	optimal
123889	122.978	optimal
123888	122.978	optimal
123888	122.976	optimal
123888	122.974	optimal
123887	122.974	optimal
123887	122.974	optimal
123887	122.972	optimal
123886	122.973	optimal
123886	122.971	optimal
123886	122.97	optimal
123886	122.966	optimal
123885	122.966	optimal
123885	122.962	optimal
123885	122.962	optimal
123885	122.961	optimal
123884	122.958	optimal
123883	122.958	optimal
123883	122.958	optimal
123883	122.954	optimal
123883	122.954	optimal
123883	122.953	optimal
123883	122.951	optimal
123882	122.95	optimal
123882	122.949	optimal
123882	122.949	optimal
123882	122.947	optimal
123882	122.947	optimal
123881	122.946	optimal
123881	122.945	optimal
123881	122.943	optimal
123880	122.942	optimal
123880	122.942	optimal
123880	122.941	optimal
123880	122.941	optimal
123880	122.939	optimal
123879	122.939	optimal
123879	122.937	optimal
123879	122.935	optimal
123879	122.935	optimal
123878	122.935	optimal
123878	122.935	optimal
123878	122.933	optimal
123877	122.932	optimal
123877	122.932	optimal
123877	122.931	optimal
123877	122.929	optimal
123876	122.93	optimal
123876	122.928	optimal
123876	122.927	optimal
123876	122.925	optimal
123875	122.926	optimal
123875	122.924	optimal
123875	122.924	optimal
123874	122.922	optimal
123874	122.92	optimal
123874	122.92	optimal
123873	122.919	optimal
123873	122.918	optimal
123873	122.918	optimal
123873	122.916	optimal
123872	122.915	optimal
123872	122.914	optimal
123871	122.915	optimal
123871	122.913	optimal
123871	122.911	optimal
123871	122.911	optimal
123871	122.911	optimal
123870	122.911	optimal
123870	122.911	optimal
123870	122.909	optimal
123870	122.909	optimal
123869	122.908	optimal
123869	122.908	optimal
123869	122.907	optimal
123869	122.907	optimal
123869	122.907	optimal
123869	122.905	optimal
123868	122.904	optimal
123868	122.903	optimal
123868	122.903	optimal
123868	122.901	optimal
123868	122.901	optimal
123867	122.9	optimal
123867	122.899	optimal
123867	122.899	optimal
123867	122.897	optimal
123866	122.896	optimal
123866	122.896	optimal
123866	122.895	optimal
123865	122.896	optimal
123865	122.894	optimal
123865	122.892	optimal
123865	122.892	optimal
123865	122.891	optimal
123864	122.892	optimal
123864	122.888	optimal
123864	122.887	optimal
123863	122.886	optimal
123863	122.886	optimal
123862	122.885	optimal
123862	122.884	optimal
123862	122.882	optimal
123861	122.881	optimal
123861	122.88	optimal
123861	122.878	optimal
123860	122.879	optimal
123860	122.877	optimal
123860	122.877	optimal
123860	122.876	optimal
123859	122.875	optimal
123859	122.873	optimal
123859	122.873	optimal
123858	122.872	optimal
123858	122.871	optimal
123857	122.872	optimal
123857	122.87	optimal
123857	122.868	optimal
123857	122.868	optimal
123857	122.867	optimal
123856	122.868	optimal
123856	122.866	optimal
123856	122.866	optimal
123856	122.864	optimal
123856	122.863	optimal
123855	122.862	optimal
123855	122.862	optimal
123855	122.86	optimal
123854	122.86	optimal
123854	122.858	optimal
123854	122.858	optimal
123853	122.857	optimal
123853	122.857	optimal
123853	122.854	optimal
123852	122.853	optimal
123852	122.853	optimal
123852	122.852	optimal
123851	122.851	optimal
123851	122.849	optimal
123851	122.849	optimal
123851	122.848	optimal
123850	122.847	optimal
123850	122.847	optimal
123850	122.845	optimal
123850	122.844	optimal
123850	122.813	optimal
123849	122.809	optimal
123848	122.808	optimal
123848	122.805	optimal
123847	122.804	optimal
123847	122.801	optimal
123847	122.8	optimal
123847	122.798	optimal
123846	122.797	optimal
123846	122.796	optimal
123845	122.795	optimal
123845	122.792	optimal
123844	122.788	optimal
123844	122.786	optimal
123844	122.783	optimal
123843	122.784	optimal
123843	122.782	optimal
123843	122.779	optimal
123843	122.65	optimal
123842	122.646	optimal
123842	122.646	optimal
123841	122.645	optimal
123841	122.642	optimal
123840	122.641	optimal
[truncated: 80,469 more rows]

## Sheet: Figure_2e
dam_name	capacity	c_intensity_100y_mean
barra_do_claro	61	486.4
escondido_JRN-277	1248	358.4
ilha_tres_quedas	115.5	1234.9
cachoeira_galinha	399.8	256.4
sacre_4	24.4	430.6
diauarum	8	487.2
A2E9	4.24	769.4
A38PA100	177.8	827.8
roncador	134	906.7
sacre_3	24	307.8
magessi	53	485
cachoeira_caracol	24	229.9
A2E7	4.45	460.2
bananal	2.55	430.6
ipiranga	1.35	665.4
A1E6	11.8	360.2
A1E9	21.9	422.1
sacre_5	25.6	321
quebra_remo	267.8	377.9
Manseriche	4500	519.3
jui_048	53	865.5
guapuruvu	3	421
mu2	8.7	648.2
ji-parana	512	788.3
A2E8	3.32	502.5
tinga	1.45	822.3
jardim-de-ouro	227	791.4
itacare	14	181
taboca_2	1.75	588.2
membeca_9	6.5	185.5
Mitu	3	549.8
samua	104.1	224.2
Colpa	4.8	84.4
Velille	20	73.5
A2E5	3.41	346.1
jaboticabal	6.9	210.5
salto_paraiso	8	250.5
jeriva	4	325.6
serrinha	13.08	434.1
ilha_sao_pedro	131	420.6
Rentema	1525	254.9
kabiara	241.2	575.3
Rio_Madera	3000	360
jrn_577	225	1048.9
sibipuruna	8.2	361.8
Paquitzapango	1379	243.5
A2E14	21.76	239.6
jesuita	22	246.5
garca	24.9	901.7
machadinho_1	10.5	507
bolivar	290	98.5
minacu	3.4	239.3
santo_antonio_1	1.15	455.7
membeca_8	6.5	174.1
aruana	5.8	92.8
santo_antonio_5	1.3	228
andorinha	14	342.4
manaca	5.1	80.3
sao_joao_da_barra_2	1.88	426.2

## Sheet: Figure_2f
dam_name	capacity	c_intensity_100y_mean
esperanca	2.5	19.3
matrinxa	30	20.4
perdidos	24.5	24.7
buritizal_1	1.9	66
lagoa_rasa	2.1	26.8
ribeirao_agua_verde_2	4.6	24.4
ribeirao_agua_verde_3	4.3	34.3
ribeirao_agua_verde_4	4.75	24.2
santo_antonio_4	3.2	31.9
santo_antonio_3	1.75	28.4
santo_antonio_2	5.45	27.3
cachoeira_do_cambara	1.44	20.4
salto_apiacas	30	25.4
cabeca_de_boi	27	26.3
bacupari	10.1	21.4
A2E17	18.38	30.9
galera	13	19.1
a5_l10	2.55	48.1
Abitagua	198.2	19.6
Ambato	4	20.3
Huarhualla	4.6	20
Sucua	31.62	19.1
El_Ca√±aro	5.6	19.3
Negro	97.67	20.4
Santiago_G9	1440	20.8
Cuyes	47	20.4
El_Retorno	261	19.9
Santiago_G10	1800	20.9
Numbala	39.2	19.6
Palanda-2	84.7	20.2
Isimanchi	51.1	19.2
Las_Cidras	77.3	19.6
Chingual	25.6	20.8
La_Barquilla	40.1	20
San_Mateo	9.27	20.9
La_Rinconada	3	19.6
Quijos_1	24.2	19.8
Cosanga	27	19.2
Cedroyacu	270	19.6
Langoa	26	19.7
Verdeyacu_Chico	1172	19.9
Catachi	748	19.8
Santiago_G11	460	20.2
Victoria-2	25	20.3
Lligua_Muyo	170	20.5
Paute_Cardenillo	596	19.2
Santiago_G8	3600	22.4
Valladolid	5.85	20
Palanda	16.8	19.2
Sardinas_Grande	6.6	21.5
Papallacta_Blanco_Grande	14.7	20
La_Merced_de_Jondachi	18.7	19.2
Piat√∫a	30	20.2
Jondachi_Sardinas	22.28	20.5
cumba4	825	26.4
Yangas	330	19.2
Santa_Rosa_Peru	340	29.9
Lavasen_Quishuar	64.2	20.3
Pataz_1	320	24.1
San_Pablo	390	28.5
Chilia	180	29.1
Llata_2	200	23.1
El_Ca√±o	100	28.4
Huasahuasi_1	10	39.9
Vilcanota_4	62.06	29.1
Santa_Teresa_2	280	26.2
Sausa_Huarangalle	268	30.7

## Sheet: Figure_3
example_pareto	river_order	elevation	dam_name	capacity	c_intensity_100y_mean
P15	3	541	esperanca	2.5	19.3
P15	5	415	matrinxa	30	20.4
P15	6	324	perdidos	24.5	24.7
P15	5	371	buritizal_1	1.9	66
P15	2	457	lagoa_rasa	2.1	26.8
P15	4	406	ribeirao_agua_verde_2	4.6	24.4
P15	4	384	ribeirao_agua_verde_3	4.3	34.3
P15	4	369	ribeirao_agua_verde_4	4.75	24.2
P15	2	407	santo_antonio_4	3.2	31.9
P15	5	407	santo_antonio_3	1.75	28.4
P15	5	461	santo_antonio_2	5.45	27.3
P15	4	471	cachoeira_do_cambara	1.44	20.4
P15	7	241	salto_apiacas	30	25.4
P15	6	262	cabeca_de_boi	27	26.3
P15	4	149	bacupari	10.1	21.4
P15	5	307	A2E17	18.38	30.9
P15	4	638	galera	13	19.1
P15	3	627	a5_l10	2.55	48.1
P15	7	1182	Abitagua	198.2	19.6
P15	5	3244	Ambato	4	20.3
P15	3	3003	Huarhualla	4.6	20
P15	5	767	Sucua	31.62	19.1
P15	2	3476	El_Ca√±aro	5.6	19.3
P15	5	776	Negro	97.67	20.4
P15	7	479	Santiago_G9	1440	20.8
P15	5	1069	Cuyes	47	20.4
P15	6	1620	El_Retorno	261	19.9
P15	7	721	Santiago_G10	1800	20.9
P15	4	2021	Numbala	39.2	19.6
P15	5	1023	Palanda-2	84.7	20.2
P15	4	1481	Isimanchi	51.1	19.2
P15	4	1190	Las_Cidras	77.3	19.6
P15	5	1111	Chingual	25.6	20.8
P15	5	871	La_Barquilla	40.1	20
P15	5	1448	San_Mateo	9.27	20.9
P15	2	2157	La_Rinconada	3	19.6
P15	4	2388	Quijos_1	24.2	19.8
P15	4	1907	Cosanga	27	19.2
P15	4	1959	Cedroyacu	270	19.6
P15	4	2955	Langoa	26	19.7
P15	5	971	Verdeyacu_Chico	1172	19.9
P15	5	951	Catachi	748	19.8
P15	7	667	Santiago_G11	460	20.2
P15	5	1334	Victoria-2	25	20.3
P15	7	1819	Lligua_Muyo	170	20.5
P15	6	976	Paute_Cardenillo	596	19.2
P15	8	342	Santiago_G8	3600	22.4
P15	3	1596	Valladolid	5.85	20
P15	5	1026	Palanda	16.8	19.2
P15	4	1676	Sardinas_Grande	6.6	21.5
P15	5	2650	Papallacta_Blanco_Grande	14.7	20
P15	4	918	La_Merced_de_Jondachi	18.7	19.2
P15	4	832	Piat√∫a	30	20.2
P15	4	628	Jondachi_Sardinas	22.28	20.5
P15	7	484	cumba4	825	26.4
P15	7	805	Yangas	330	19.2
P15	7	809	Santa_Rosa_Peru	340	29.9
P15	7	1558	Lavasen_Quishuar	64.2	20.3
P15	7	1255	Pataz_1	320	24.1
P15	7	1599	San_Pablo	390	28.5
P15	6	2364	Chilia	180	29.1
P15	6	2604	Llata_2	200	23.1
P15	3	1509	El_Ca√±o	100	28.4
P15	4	2562	Huasahuasi_1	10	39.9
P15	6	1223	Vilcanota_4	62.06	29.1
P15	6	1778	Santa_Teresa_2	280	26.2
P15	7	2410	Sausa_Huarangalle	268	30.7
P30	4	847	Pachalaca	100	47
P30	5	743	Banda_Azul	133.7	44.9
P30	8	866	ocampo	320	42.7
P30	8	792	pe√±a_blanca	520	48.7
P30	3	541	esperanca	2.5	19.3
P30	9	164	salto_augusto_baixo_JRN-234b	1461	49.1
P30	6	288	nambikwara_JUI-008	73	47.2
P30	6	279	cachoeirao	64	35.5
P30	6	373	juruena	46	36.9
P30	5	415	matrinxa	30	20.4
P30	6	324	perdidos	24.5	24.7
P30	5	371	buritizal_1	1.9	66
P30	2	457	lagoa_rasa	2.1	26.8
P30	5	442	divisa	9.5	29.8
P30	4	406	ribeirao_agua_verde_2	4.6	24.4
P30	4	384	ribeirao_agua_verde_3	4.3	34.3
P30	4	369	ribeirao_agua_verde_4	4.75	24.2
P30	2	407	santo_antonio_4	3.2	31.9
P30	5	407	santo_antonio_3	1.75	28.4
P30	5	461	santo_antonio_2	5.45	27.3
P30	4	471	cachoeira_do_cambara	1.44	20.4
P30	7	130	urucupata	292	37.2
P30	6	186	precipicio	30	32.3
P30	6	210	jutuarama	66	50.2
P30	7	88	cachoeira_fortaleza	24	37.5
P30	6	101	cachoeira_sao_jose	29	33.6
P30	7	241	salto_apiacas	30	25.4
P30	6	262	cabeca_de_boi	27	26.3
P30	5	388	jui_117	34	31.1
P30	6	348	sac_014	26	32.5
P30	6	74	aguas_lindas	40	36.9
P30	5	122	sapopema	30	42.2
P30	4	149	bacupari	10.1	21.4
P30	4	144	girassol	8.8	52.2
P30	5	469	buriti	10	43.3
P30	5	307	A2E17	18.38	30.9
P30	5	486	pucon_2	7.5	53.6
P30	4	638	galera	13	19.1
P30	5	480	juina_3	10	38.8
P30	3	627	a5_l10	2.55	48.1
P30	5	420	Andaqui	665	49.2
P30	7	1182	Abitagua	198.2	19.6
P30	5	3244	Ambato	4	20.3
P30	3	3003	Huarhualla	4.6	20
P30	5	767	Sucua	31.62	19.1
P30	2	3476	El_Ca√±aro	5.6	19.3
P30	5	776	Negro	97.67	20.4
P30	7	479	Santiago_G9	1440	20.8
P30	5	1069	Cuyes	47	20.4
P30	6	1620	El_Retorno	261	19.9
P30	7	721	Santiago_G10	1800	20.9
P30	4	2021	Numbala	39.2	19.6
P30	5	1023	Palanda-2	84.7	20.2
P30	4	1481	Isimanchi	51.1	19.2
P30	4	1190	Las_Cidras	77.3	19.6
P30	5	1111	Chingual	25.6	20.8
P30	5	871	La_Barquilla	40.1	20
P30	5	1448	San_Mateo	9.27	20.9
P30	2	2157	La_Rinconada	3	19.6
P30	4	2388	Quijos_1	24.2	19.8
P30	4	1907	Cosanga	27	19.2
P30	4	1959	Cedroyacu	270	19.6
P30	4	2955	Langoa	26	19.7
P30	5	971	Verdeyacu_Chico	1172	19.9
P30	5	951	Catachi	748	19.8
P30	7	667	Santiago_G11	460	20.2
P30	5	1334	Victoria-2	25	20.3
P30	7	1819	Lligua_Muyo	170	20.5
P30	6	976	Paute_Cardenillo	596	19.2
P30	8	342	Santiago_G8	3600	22.4
P30	3	1596	Valladolid	5.85	20
P30	5	1026	Palanda	16.8	19.2
P30	4	1676	Sardinas_Grande	6.6	21.5
P30	5	2650	Papallacta_Blanco_Grande	14.7	20
P30	4	918	La_Merced_de_Jondachi	18.7	19.2
P30	4	832	Piat√∫a	30	20.2
P30	4	628	Jondachi_Sardinas	22.28	20.5
P30	7	355	Mayo_4	115	40.2
P30	7	447	Mayo_2	345	45.4
P30	5	1252	Chontayacu_alto	94	45.3
P30	5	726	Chontayacu_bajo	264	40.1
P30	6	692	Belo_Horizonte	180	39.6
P30	6	1960	Huallaga	372	34.9
P30	4	1786	Rio_Queros	70	36.2
P30	6	772	San_Gaban_3	205.8	36.1
P30	5	2775	san-gaban_4	256	32.8
P30	6	1178	Sandia_Ina_30_Ina_40	315	43.4
P30	8	305	Lorena	300	48.3
P30	7	484	cumba4	825	26.4
P30	7	589	Pion	350	39
P30	7	805	Yangas	330	19.2
P30	7	718	Del_Norte	600	44.4
P30	7	646	Chadin_2	600	41.3
P30	7	501	Veracruz	730	39.3
P30	7	809	Santa_Rosa_Peru	340	29.9
P30	7	836	Balsas	915	44.2
P30	7	1588	Pataz_2	240	48.2
P30	7	1558	Lavasen_Quishuar	64.2	20.3
P30	7	1605	Las_Joyas	61	40.4
P30	7	1255	Pataz_1	320	24.1
P30	7	1599	San_Pablo	390	28.5
P30	7	2041	Rupac	300	39.6
P30	7	2300	Pulperia	220	34
P30	6	2608	puchca	140	36.6
P30	6	2364	Chilia	180	29.1
P30	5	2958	Centauro	25	37.2
P30	6	2604	Llata_2	200	23.1
P30	6	3256	Llata_1	210	36.6
P30	3	1509	El_Ca√±o	100	28.4
P30	5	1145	Garibaldi	192	42.2
P30	4	1004	Renovandes_H1	20	47.6
P30	4	2359	Huasahuasi_2	10	37.9
P30	4	2562	Huasahuasi_1	10	39.9
P30	6	1029	La_Virgen	64	34
P30	5	1555	Curibamba1_uchub	195	34.2
P30	5	1552	Curibamba2_comas	97.5	44.4
P30	8	1304	Mantaro_270	286	39
P30	8	696	Cuquipampa	800	45.1
P30	8	607	Vizcatan	750	38.2
P30	5	1293	Ayna	20	47.9
P30	6	1223	Vilcanota_4	62.06	29.1
P30	6	1778	Santa_Teresa_2	280	26.2
P30	6	1544	Ccollpani	49.7	33.9
P30	6	2525	Retamal	188.59	45
P30	6	1539	Santa_Teresa	90.7	39.4
P30	7	2410	Sausa_Huarangalle	268	30.7
P30	6	3935	Pucara_Salcca	150	33.8
P30	6	3593	Pucara_2	69.9	32.5
P30	7	1482	Oreja_de_Perro	350	34.1
P30	7	1536	Santa_Maria	750	51.6
P45	4	847	Pachalaca	100	47
P45	5	743	Banda_Azul	133.7	44.9
P45	6	503	Ambrosia	84.9	56.7
P45	8	1083	ca√±ahuecal	500	54.8
P45	8	866	ocampo	320	42.7
P45	8	792	pe√±a_blanca	520	48.7
P45	8	1205	seripona	420	57.4
P45	7	117	paredao_a	199	53.5
P45	3	541	esperanca	2.5	19.3
P45	9	112	sao_simao_alto_JRN-117a	3509	52.3
P45	9	164	salto_augusto_baixo_JRN-234b	1461	49.1
P45	6	288	nambikwara_JUI-008	73	47.2
P45	6	279	cachoeirao	64	35.5
P45	6	373	juruena	46	36.9
P45	6	356	travessao	6.5	52.6
P45	6	462	cristalina	7	55.5
P45	5	415	matrinxa	30	20.4
P45	6	324	perdidos	24.5	24.7
P45	5	371	buritizal_1	1.9	66
P45	2	457	lagoa_rasa	2.1	26.8
P45	5	442	divisa	9.5	29.8
P45	4	406	ribeirao_agua_verde_2	4.6	24.4
P45	4	384	ribeirao_agua_verde_3	4.3	34.3
P45	4	369	ribeirao_agua_verde_4	4.75	24.2
P45	2	407	santo_antonio_4	3.2	31.9
P45	5	407	santo_antonio_3	1.75	28.4
P45	5	461	santo_antonio_2	5.45	27.3
P45	4	519	ribeirao_agua_verde_1	5.35	49.8
P45	4	471	cachoeira_do_cambara	1.44	20.4
P45	7	130	urucupata	292	37.2
P45	6	186	precipicio	30	32.3
P45	6	210	jutuarama	66	50.2
P45	7	88	cachoeira_fortaleza	24	37.5
P45	7	89	cachoeira_do_meio	24	55.4
P45	6	101	cachoeira_sao_jose	29	33.6
P45	7	241	salto_apiacas	30	25.4
P45	6	262	cabeca_de_boi	27	26.3
P45	9	12	sao-luiz-do-tapajos	6133	67.5
P45	8	118	jamanxim	881	53.6
P45	5	388	jui_117	34	31.1
P45	6	348	sac_014	26	32.5
P45	6	46	pitombeira	10.7	48.2
P45	6	74	aguas_lindas	40	36.9
P45	5	122	sapopema	30	42.2
P45	4	97	macauba	6.8	46.2
P45	4	149	bacupari	10.1	21.4
P45	4	144	girassol	8.8	52.2
P45	4	121	iara	9	52.4
P45	5	469	buriti	10	43.3
P45	5	307	A2E17	18.38	30.9
P45	5	285	A2E18	24.15	56
P45	5	486	pucon_2	7.5	53.6
P45	4	638	galera	13	19.1
P45	5	480	juina_3	10	38.8
P45	3	586	s1a	5.7	47.9
P45	3	627	a5_l10	2.55	48.1
P45	3	506	a8b	5.55	47.2
P45	5	420	Andaqui	665	49.2
P45	7	1182	Abitagua	198.2	19.6
P45	5	3244	Ambato	4	20.3
P45	3	3003	Huarhualla	4.6	20
P45	5	767	Sucua	31.62	19.1
P45	2	3476	El_Ca√±aro	5.6	19.3
P45	5	776	Negro	97.67	20.4
P45	7	479	Santiago_G9	1440	20.8
P45	5	1069	Cuyes	47	20.4
P45	6	1620	El_Retorno	261	19.9
P45	7	721	Santiago_G10	1800	20.9
P45	4	2021	Numbala	39.2	19.6
P45	5	1023	Palanda-2	84.7	20.2
P45	4	1481	Isimanchi	51.1	19.2
P45	4	1190	Las_Cidras	77.3	19.6
P45	5	1111	Chingual	25.6	20.8
P45	5	871	La_Barquilla	40.1	20
P45	5	1448	San_Mateo	9.27	20.9
P45	2	2157	La_Rinconada	3	19.6
P45	4	2388	Quijos_1	24.2	19.8
P45	4	1907	Cosanga	27	19.2
P45	4	1959	Cedroyacu	270	19.6
P45	4	2955	Langoa	26	19.7
P45	5	971	Verdeyacu_Chico	1172	19.9
P45	5	951	Catachi	748	19.8
P45	7	667	Santiago_G11	460	20.2
P45	5	1334	Victoria-2	25	20.3
P45	7	1819	Lligua_Muyo	170	20.5
P45	6	976	Paute_Cardenillo	596	19.2
P45	8	342	Santiago_G8	3600	22.4
P45	3	1596	Valladolid	5.85	20
P45	5	1026	Palanda	16.8	19.2
P45	4	1676	Sardinas_Grande	6.6	21.5
P45	5	2650	Papallacta_Blanco_Grande	14.7	20
P45	4	918	La_Merced_de_Jondachi	18.7	19.2
P45	4	832	Piat√∫a	30	20.2
P45	4	628	Jondachi_Sardinas	22.28	20.5
P45	4	1166	Naranjos_2	5.8	55.7
P45	7	355	Mayo_4	115	40.2
P45	7	447	Mayo_2	345	45.4
P45	7	771	Mayo_1	459	55.1
P45	5	1252	Chontayacu_alto	94	45.3
P45	5	726	Chontayacu_bajo	264	40.1
P45	6	692	Belo_Horizonte	180	39.6
P45	6	1960	Huallaga	372	34.9
P45	4	1786	Rio_Queros	70	36.2
P45	6	772	San_Gaban_3	205.8	36.1
P45	6	647	Ina_65_88_90	380	58.2
P45	5	2775	san-gaban_4	256	32.8
P45	6	1178	Sandia_Ina_30_Ina_40	315	43.4
P45	8	305	Lorena	300	48.3
P45	7	484	cumba4	825	26.4
P45	7	589	Pion	350	39
P45	7	805	Yangas	330	19.2
P45	7	718	Del_Norte	600	44.4
P45	7	646	Chadin_2	600	41.3
P45	7	501	Veracruz	730	39.3
P45	7	809	Santa_Rosa_Peru	340	29.9
P45	7	836	Balsas	915	44.2
P45	4	959	Tulpac_Palenque_Pusac	20	51
P45	7	1588	Pataz_2	240	48.2
P45	7	1558	Lavasen_Quishuar	64.2	20.3
P45	7	1605	Las_Joyas	61	40.4
P45	4	1517	Pias_2	16.6	57.3
P45	7	1255	Pataz_1	320	24.1
P45	7	1599	San_Pablo	390	28.5
P45	7	2041	Rupac	300	39.6
P45	7	2300	Pulperia	220	34
P45	6	2608	puchca	140	36.6
P45	6	2364	Chilia	180	29.1
P45	5	2958	Centauro	25	37.2
P45	6	2604	Llata_2	200	23.1
P45	6	3256	Llata_1	210	36.6
P45	7	2273	Yanamayo	160	60.2
P45	3	1509	El_Ca√±o	100	28.4
P45	5	1145	Garibaldi	192	42.2
P45	4	1004	Renovandes_H1	20	47.6
P45	4	2359	Huasahuasi_2	10	37.9
P45	4	2562	Huasahuasi_1	10	39.9
P45	7	393	mainique	607	63.9
P45	6	1029	La_Virgen	64	34
P45	5	1555	Curibamba1_uchub	195	34.2
P45	5	1552	Curibamba2_comas	97.5	44.4
P45	8	1304	Mantaro_270	286	39
P45	8	696	Cuquipampa	800	45.1
P45	8	607	Vizcatan	750	38.2
P45	5	1293	Ayna	20	47.9
P45	6	1223	Vilcanota_4	62.06	29.1
P45	6	1152	Vilcanota_5	19.42	50.5
P45	6	1778	Santa_Teresa_2	280	26.2
P45	7	647	Illapani	327.9	61
P45	6	1544	Ccollpani	49.7	33.9
P45	6	2525	Retamal	188.59	45
P45	6	1539	Santa_Teresa	90.7	39.4
P45	9	443	Sumabeni	1074	58.1
P45	7	2410	Sausa_Huarangalle	268	30.7
P45	6	3935	Pucara_Salcca	150	33.8
P45	6	3593	Pucara_2	69.9	32.5
P45	7	1370	Pacobamba	98.7	62.3
P45	7	1482	Oreja_de_Perro	350	34.1
P45	7	1536	Santa_Maria	750	51.6
P60	8	205	Angosto_El_bala	425	108.1
P60	4	847	Pachalaca	100	47
P60	5	743	Banda_Azul	133.7	44.9
P60	6	503	Ambrosia	84.9	56.7
P60	6	613	Icona	101.6	75.8
P60	8	1083	ca√±ahuecal	500	54.8
P60	8	936	las_juntas	170	93.8
P60	8	866	ocampo	320	42.7
P60	8	792	pe√±a_blanca	520	48.7
P60	8	1458	jatun_pampa	130	101.3
P60	8	1205	seripona	420	57.4
P60	8	596	la_pesca	740	77.6
P60	7	117	paredao_a	199	53.5
P60	3	541	esperanca	2.5	19.3
P60	9	112	sao_simao_alto_JRN-117a	3509	52.3
P60	9	164	salto_augusto_baixo_JRN-234b	1461	49.1
P60	6	247	apiaka_kayabi_PEX-093	206	84.9
P60	8	214	erikpatsa_JRN-530	415	108.3
P60	6	288	nambikwara_JUI-008	73	47.2
P60	6	279	cachoeirao	64	35.5
P60	5	349	campos_de_julio	3.3	56.4
P60	5	397	nordeste	4.4	48.9
P60	5	350	formiga	3.4	50.5
P60	6	280	sacre_1	30	78.3
P60	6	373	juruena	46	36.9
P60	6	356	travessao	6.5	52.6
P60	6	462	cristalina	7	55.5
P60	5	415	matrinxa	30	20.4
P60	5	315	buritizal_3	3	64.8
P60	6	324	perdidos	24.5	24.7
P60	5	330	buritizal_2	5	49.8
P60	5	371	buritizal_1	1.9	66
P60	2	457	lagoa_rasa	2.1	26.8
P60	5	442	divisa	9.5	29.8
P60	4	406	ribeirao_agua_verde_2	4.6	24.4
P60	4	384	ribeirao_agua_verde_3	4.3	34.3
P60	4	369	ribeirao_agua_verde_4	4.75	24.2
P60	2	407	santo_antonio_4	3.2	31.9
P60	5	348	nova_mutum	23	92.4
P60	5	407	santo_antonio_3	1.75	28.4
P60	5	461	santo_antonio_2	5.45	27.3
P60	4	519	ribeirao_agua_verde_1	5.35	49.8
P60	5	531	juina_1	3.5	97.8
P60	7	274	foz_sacre_PPG-147	117	96.4
P60	6	109	cachoeira_formosa	12	87.6
P60	4	471	cachoeira_do_cambara	1.44	20.4
P60	7	130	urucupata	292	37.2
P60	6	114	frieira	20	63.9
P60	6	186	precipicio	30	32.3
P60	6	210	jutuarama	66	50.2
P60	6	75	40_ilhas	8	70.5
P60	7	88	cachoeira_fortaleza	24	37.5
P60	7	89	cachoeira_do_meio	24	55.4
P60	6	101	cachoeira_sao_jose	29	33.6
P60	7	241	salto_apiacas	30	25.4
P60	6	262	cabeca_de_boi	27	26.3
P60	6	17	cachoeira_do_codo	15	90.9
P60	9	12	sao-luiz-do-tapajos	6133	67.5
P60	8	118	jamanxim	881	53.6
P60	8	140	cachoeira-dos-patos	528	110.2
P60	9	69	chacorao	3336	95
P60	6	62	uhe_j1	140.5	112.2
P60	7	207	arn_026	252	72.9
P60	5	388	jui_117	34	31.1
P60	6	348	sac_014	26	32.5
P60	5	132	candeia	9.8	86.2
P60	5	215	jaborandi	24.5	58.6
P60	6	46	pitombeira	10.7	48.2
P60	6	74	aguas_lindas	40	36.9
P60	5	122	sapopema	30	42.2
P60	4	97	macauba	6.8	46.2
P60	4	149	bacupari	10.1	21.4
P60	4	144	girassol	8.8	52.2
P60	5	53	castanheira_2	22.5	74.1
P60	5	117	agua_boa	9.5	85.3
P60	5	151	mangaratiba	22	88
P60	5	170	alcocaba	7	79.6
P60	4	239	aruana	5.8	92.8
P60	4	279	manaca	5.1	80.3
P60	4	121	iara	9	52.4
P60	7	34	A41PA008	870.4	106.9
P60	7	136	bacuri	225.7	76
P60	7	221	toure	186.3	68.1
P60	5	315	cachimbo	9.4	60.2
P60	5	338	pedra_branca	5.2	94.2
P60	4	473	braco_sul	7.9	70.6
P60	6	237	mu3	3.4	67.4
P60	4	256	cesar_filho	6	92.4
P60	5	469	buriti	10	43.3
P60	5	428	A2E11	12.53	74.5
P60	5	307	A2E17	18.38	30.9
P60	5	285	A2E18	24.15	56
P60	6	361	paranatinga_1	12	70.5
P60	5	486	pucon_2	7.5	53.6
P60	5	517	pescara_2	4.3	43.9
P60	1	576	kona	3.9	45.4
P60	6	311	nossa_senhora_gracas_1	11.1	75.8
P60	5	395	barreiro	6.1	36.9
P60	4	638	galera	13	19.1
P60	5	507	juina_2	13	79.2
P60	5	480	juina_3	10	38.8
P60	6	276	membeca_1	5.5	106.6
P60	3	586	s1a	5.7	47.9
P60	3	627	a5_l10	2.55	48.1
P60	3	506	a8b	5.55	47.2
P60	6	338	A1E8	23.8	79.7
P60	5	420	Andaqui	665	49.2
P60	7	1182	Abitagua	198.2	19.6
P60	5	3244	Ambato	4	20.3
P60	3	3003	Huarhualla	4.6	20
P60	5	767	Sucua	31.62	19.1
P60	2	3476	El_Ca√±aro	5.6	19.3
P60	5	776	Negro	97.67	20.4
P60	7	479	Santiago_G9	1440	20.8
P60	5	1069	Cuyes	47	20.4
P60	6	1620	El_Retorno	261	19.9
P60	7	721	Santiago_G10	1800	20.9
P60	4	2021	Numbala	39.2	19.6
P60	5	1023	Palanda-2	84.7	20.2
P60	4	1481	Isimanchi	51.1	19.2
P60	4	1190	Las_Cidras	77.3	19.6
P60	5	1111	Chingual	25.6	20.8
P60	5	871	La_Barquilla	40.1	20
P60	5	1448	San_Mateo	9.27	20.9
P60	2	2157	La_Rinconada	3	19.6
P60	4	2388	Quijos_1	24.2	19.8
P60	4	1907	Cosanga	27	19.2
P60	4	1959	Cedroyacu	270	19.6
P60	4	2955	Langoa	26	19.7
P60	5	971	Verdeyacu_Chico	1172	19.9
P60	5	951	Catachi	748	19.8
P60	7	667	Santiago_G11	460	20.2
P60	5	1334	Victoria-2	25	20.3
P60	7	1819	Lligua_Muyo	170	20.5
P60	6	976	Paute_Cardenillo	596	19.2
P60	8	342	Santiago_G8	3600	22.4
P60	3	1596	Valladolid	5.85	20
P60	5	1026	Palanda	16.8	19.2
P60	4	1676	Sardinas_Grande	6.6	21.5
P60	5	2650	Papallacta_Blanco_Grande	14.7	20
P60	4	918	La_Merced_de_Jondachi	18.7	19.2
P60	4	832	Piat√∫a	30	20.2
P60	4	628	Jondachi_Sardinas	22.28	20.5
P60	5	958	Las_Orquideas_1	16.2	56.7
P60	5	200	Pumayacu_Cachiyacu	80	71.4
P60	4	1166	Naranjos_2	5.8	55.7
P60	7	355	Mayo_4	115	40.2
P60	7	447	Mayo_2	345	45.4
P60	7	771	Mayo_1	459	55.1
P60	5	1252	Chontayacu_alto	94	45.3
P60	5	726	Chontayacu_bajo	264	40.1
P60	6	692	Belo_Horizonte	180	39.6
P60	6	1960	Huallaga	372	34.9
P60	4	1786	Rio_Queros	70	36.2
P60	6	772	San_Gaban_3	205.8	36.1
P60	6	429	Rio_Araza	120	79.6
P60	6	647	Ina_65_88_90	380	58.2
P60	5	2775	san-gaban_4	256	32.8
P60	7	333	Inambari	2200	89.7
P60	6	1178	Sandia_Ina_30_Ina_40	315	43.4
P60	8	305	Lorena	300	48.3
P60	7	484	cumba4	825	26.4
P60	7	589	Pion	350	39
P60	7	805	Yangas	330	19.2
P60	7	718	Del_Norte	600	44.4
P60	7	646	Chadin_2	600	41.3
P60	7	501	Veracruz	730	39.3
P60	7	809	Santa_Rosa_Peru	340	29.9
P60	7	836	Balsas	915	44.2
P60	4	959	Tulpac_Palenque_Pusac	20	51
P60	7	969	bolivar	290	98.5
P60	7	1588	Pataz_2	240	48.2
P60	7	1558	Lavasen_Quishuar	64.2	20.3
P60	7	1605	Las_Joyas	61	40.4
P60	4	1517	Pias_2	16.6	57.3
P60	7	1255	Pataz_1	320	24.1
P60	7	1356	Chusgon	240	61.9
P60	7	1599	San_Pablo	390	28.5
P60	7	2041	Rupac	300	39.6
P60	7	2300	Pulperia	220	34
P60	6	2608	puchca	140	36.6
P60	6	2364	Chilia	180	29.1
P60	5	2958	Centauro	25	37.2
P60	6	2604	Llata_2	200	23.1
P60	6	3256	Llata_1	210	36.6
P60	7	2273	Yanamayo	160	60.2
P60	3	558	Santa_Catalina	4	45
P60	6	176	Pauya_Cushabatay	300	85.2
P60	3	1509	El_Ca√±o	100	28.4
P60	5	1145	Garibaldi	192	42.2
P60	4	1004	Renovandes_H1	20	47.6
P60	4	2359	Huasahuasi_2	10	37.9
P60	4	2562	Huasahuasi_1	10	39.9
P60	9	207	Tambo_60	579	68.5
P60	7	393	mainique	607	63.9
P60	6	1029	La_Virgen	64	34
P60	5	1555	Curibamba1_uchub	195	34.2
P60	9	263	Tambo_40	1286	89.4
P60	9	305	Tambo_Puerto_Prado	620	69.1
P60	5	1552	Curibamba2_comas	97.5	44.4
P60	8	1304	Mantaro_270	286	39
P60	8	696	Cuquipampa	800	45.1
P60	8	607	Vizcatan	750	38.2
P60	5	1293	Ayna	20	47.9
P60	6	1223	Vilcanota_4	62.06	29.1
P60	6	1152	Vilcanota_5	19.42	50.5
P60	6	1778	Santa_Teresa_2	280	26.2
P60	7	647	Illapani	327.9	61
P60	6	1544	Ccollpani	49.7	33.9
P60	6	2525	Retamal	188.59	45
P60	6	1539	Santa_Teresa	90.7	39.4
P60	9	443	Sumabeni	1074	58.1
P60	8	1000	Oreja_De_Perro_1	100	78.6
P60	7	458	Pongo_de_Mainique_Urub_320	942	65.5
P60	7	2410	Sausa_Huarangalle	268	30.7
P60	6	3935	Pucara_Salcca	150	33.8
P60	6	3593	Pucara_2	69.9	32.5
P60	7	1370	Pacobamba	98.7	62.3
P60	7	1482	Oreja_de_Perro	350	34.1
P60	7	1536	Santa_Maria	750	51.6
P60	7	2539	Velille	20	73.5
P75	8	205	Angosto_El_bala	425	108.1
P75	4	847	Pachalaca	100	47
P75	8	254	Angosto_chepete	3251	105.1
P75	5	743	Banda_Azul	133.7	44.9
P75	6	503	Ambrosia	84.9	56.7
P75	6	613	Icona	101.6	75.8
P75	8	1083	ca√±ahuecal	500	54.8
P75	8	936	las_juntas	170	93.8
P75	8	866	ocampo	320	42.7
P75	8	792	pe√±a_blanca	520	48.7
P75	8	1458	jatun_pampa	130	101.3
P75	8	1205	seripona	420	57.4
P75	8	596	la_pesca	740	77.6
P75	8	28	prainha	796.4	154.9
P75	7	117	paredao_a	199	53.5
P75	7	85	fe_esperanca	72	163.2
P75	7	139	paredao_m1	70	157.8
P75	5	231	cachoeira_cachimbo_alto	9.8	136.6
P75	3	541	esperanca	2.5	19.3
P75	5	289	nova_guapore	13	144.1
P75	9	112	sao_simao_alto_JRN-117a	3509	52.3
P75	9	164	salto_augusto_baixo_JRN-234b	1461	49.1
P75	6	247	apiaka_kayabi_PEX-093	206	84.9
P75	8	214	erikpatsa_JRN-530	415	108.3
P75	9	206	tucuma_JRN-466	510	196.6
P75	6	265	faveiro	29.7	183.9
P75	6	288	nambikwara_JUI-008	73	47.2
P75	6	279	cachoeirao	64	35.5
P75	5	349	campos_de_julio	3.3	56.4
P75	6	331	mogno	17.5	193.1
P75	5	384	ilhotas	4.9	118.1
P75	5	397	nordeste	4.4	48.9
P75	5	350	formiga	3.4	50.5
P75	6	280	sacre_1	30	78.3
P75	6	373	juruena	46	36.9
P75	6	356	travessao	6.5	52.6
P75	6	393	jesuita	22	246.5
P75	6	462	cristalina	7	55.5
P75	5	415	matrinxa	30	20.4
P75	6	360	cedro	18.6	154
P75	5	299	patos	24	204.4
P75	5	315	buritizal_3	3	64.8
P75	7	263	paiagua	35	99
P75	6	324	perdidos	24.5	24.7
P75	6	330	foz_formiga_baixo_JUI-029b	107	119
P75	5	330	buritizal_2	5	49.8
P75	5	371	buritizal_1	1.9	66
P75	2	457	lagoa_rasa	2.1	26.8
P75	5	442	divisa	9.5	29.8
P75	4	406	ribeirao_agua_verde_2	4.6	24.4
P75	4	384	ribeirao_agua_verde_3	4.3	34.3
P75	4	369	ribeirao_agua_verde_4	4.75	24.2
P75	2	407	santo_antonio_4	3.2	31.9
P75	5	348	nova_mutum	23	92.4
P75	5	407	santo_antonio_3	1.75	28.4
P75	5	461	santo_antonio_2	5.45	27.3
P75	4	519	ribeirao_agua_verde_1	5.35	49.8
P75	6	344	sumidouro	20.5	215.2
P75	5	531	juina_1	3.5	97.8
P75	6	327	distancia	16	148.7
P75	7	274	foz_sacre_PPG-147	117	96.4
P75	8	81	tabajara	350	170.7
P75	6	109	cachoeira_formosa	12	87.6
P75	4	471	cachoeira_do_cambara	1.44	20.4
P75	7	130	urucupata	292	37.2
P75	7	40	acaipe	831	150.6
P75	6	262	sororoca	26	102.3
P75	6	114	frieira	20	63.9
P75	6	186	precipicio	30	32.3
P75	6	210	jutuarama	66	50.2
P75	6	72	mocoto	95	132.4
P75	6	55	pancada_grande	27	174.6
P75	6	75	40_ilhas	8	70.5
P75	7	88	cachoeira_fortaleza	24	37.5
P75	7	89	cachoeira_do_meio	24	55.4
P75	6	84	cachoeira_caracol	24	229.9
P75	7	102	cachoeira_agua_preta	24	233.4
P75	6	101	cachoeira_sao_jose	29	33.6
P75	7	175	foz-do-apiacas	275	108.8
P75	7	241	salto_apiacas	30	25.4
P75	7	206	salto_paraiso	8	250.5
P75	6	262	cabeca_de_boi	27	26.3
P75	6	17	cachoeira_do_codo	15	90.9
P75	6	20	cachoeira_do_ebrio	23	164.7
P75	9	12	sao-luiz-do-tapajos	6133	67.5
P75	9	44	jatoba	2338	132.7
P75	8	118	jamanxim	881	53.6
P75	8	140	cachoeira-dos-patos	528	110.2
P75	8	68	cachoeira-do-cai	802	234.6
P75	9	69	chacorao	3336	95
P75	7	73	inferninho	361.1	252.1
P75	6	62	uhe_j1	140.5	112.2
P75	6	96	pch_j3	15.8	155.8
P75	6	103	pch_j4	13.4	125.6
P75	7	207	arn_026	252	72.9
P75	5	388	jui_117	34	31.1
P75	7	269	ppg_115	68	152.2
P75	6	348	sac_014	26	32.5
P75	5	132	candeia	9.8	86.2
P75	5	215	jaborandi	24.5	58.6
P75	6	27	itacare	14	181
P75	6	46	pitombeira	10.7	48.2
P75	6	74	aguas_lindas	40	36.9
P75	5	122	sapopema	30	42.2
P75	4	35	mangabeira	6	222.1
P75	4	56	jurureba	5.5	217.3
P75	4	97	macauba	6.8	46.2
P75	4	149	bacupari	10.1	21.4
P75	4	144	girassol	8.8	52.2
P75	6	34	sumauma_2	34	163.8
P75	5	53	castanheira_2	22.5	74.1
P75	5	71	carnauba	11.5	151.8
P75	5	117	agua_boa	9.5	85.3
P75	5	151	mangaratiba	22	88
P75	5	170	alcocaba	7	79.6
P75	4	239	aruana	5.8	92.8
P75	4	279	manaca	5.1	80.3
P75	5	63	mutamba	9.6	140.3
P75	5	112	jaboticabal	6.9	210.5
P75	4	121	iara	9	52.4
P75	7	34	A41PA008	870.4	106.9
P75	7	136	bacuri	225.7	76
P75	7	195	miriti	140.5	127.5
P75	7	221	toure	186.3	68.1
P75	7	178	samua	104.1	224.2
P75	5	315	cachimbo	9.4	60.2
P75	5	338	pedra_branca	5.2	94.2
P75	4	473	braco_sul	7.9	70.6
P75	6	237	mu3	3.4	67.4
P75	4	256	cesar_filho	6	92.4
P75	4	302	taboca_1	3.9	143.5
P75	5	469	buriti	10	43.3
P75	5	428	A2E11	12.53	74.5
P75	5	403	A2E12	17.04	219.5
P75	5	385	A2E13	10.65	124.1
P75	5	359	A2E14	21.76	239.6
P75	5	341	A2E15	13.2	173.7
P75	5	332	A2E16	14.85	138.5
P75	5	307	A2E17	18.38	30.9
P75	5	285	A2E18	24.15	56
P75	6	361	paranatinga_1	12	70.5
P75	5	486	pucon_2	7.5	53.6
P75	5	517	pescara_2	4.3	43.9
P75	1	576	kona	3.9	45.4
P75	4	549	cozumel_2	3.2	213.2
P75	4	604	camberra_2	3.4	141.3
P75	6	311	nossa_senhora_gracas_1	11.1	75.8
P75	6	311	gaucha_do_norte	11.1	158.4
P75	6	329	santa_cruz	10.4	153.1
P75	5	395	barreiro	6.1	36.9
P75	5	433	barra_do_gaviao	4.6	133.4
P75	4	638	galera	13	19.1
P75	5	507	juina_2	13	79.2
P75	5	480	juina_3	10	38.8
P75	6	276	membeca_1	5.5	106.6
P75	6	280	membeca_2	6.7	212.5
P75	6	302	membeca_4	6.6	154.3
P75	6	356	membeca_5	8.9	196.1
P75	6	328	membeca_6	5.9	141.1
P75	6	340	membeca_8	6.5	174.1
P75	6	358	membeca_9	6.5	185.5
P75	3	586	s1a	5.7	47.9
P75	3	627	a5_l10	2.55	48.1
P75	3	506	a8b	5.55	47.2
P75	6	348	canoa_quebrada	28	146.5
P75	6	338	A1E8	23.8	79.7
P75	5	420	Andaqui	665	49.2
P75	7	1182	Abitagua	198.2	19.6
P75	5	3244	Ambato	4	20.3
P75	3	3003	Huarhualla	4.6	20
P75	5	767	Sucua	31.62	19.1
P75	2	3476	El_Ca√±aro	5.6	19.3
P75	5	776	Negro	97.67	20.4
P75	7	479	Santiago_G9	1440	20.8
P75	5	1069	Cuyes	47	20.4
P75	6	1620	El_Retorno	261	19.9
P75	7	721	Santiago_G10	1800	20.9
P75	4	2021	Numbala	39.2	19.6
P75	5	1023	Palanda-2	84.7	20.2
P75	4	1481	Isimanchi	51.1	19.2
P75	4	1190	Las_Cidras	77.3	19.6
P75	5	1111	Chingual	25.6	20.8
P75	5	871	La_Barquilla	40.1	20
P75	5	1448	San_Mateo	9.27	20.9
P75	2	2157	La_Rinconada	3	19.6
P75	4	2388	Quijos_1	24.2	19.8
P75	4	1907	Cosanga	27	19.2
P75	4	1959	Cedroyacu	270	19.6
P75	4	2955	Langoa	26	19.7
P75	5	971	Verdeyacu_Chico	1172	19.9
P75	5	951	Catachi	748	19.8
P75	7	667	Santiago_G11	460	20.2
P75	5	1334	Victoria-2	25	20.3
P75	7	1819	Lligua_Muyo	170	20.5
P75	6	976	Paute_Cardenillo	596	19.2
P75	8	342	Santiago_G8	3600	22.4
P75	3	1596	Valladolid	5.85	20
P75	5	1026	Palanda	16.8	19.2
P75	4	1676	Sardinas_Grande	6.6	21.5
P75	5	2650	Papallacta_Blanco_Grande	14.7	20
P75	4	918	La_Merced_de_Jondachi	18.7	19.2
P75	4	832	Piat√∫a	30	20.2
P75	4	628	Jondachi_Sardinas	22.28	20.5
P75	5	958	Las_Orquideas_1	16.2	56.7
P75	5	200	Pumayacu_Cachiyacu	80	71.4
P75	4	1166	Naranjos_2	5.8	55.7
P75	7	355	Mayo_4	115	40.2
P75	7	447	Mayo_2	345	45.4
P75	7	771	Mayo_1	459	55.1
P75	5	1252	Chontayacu_alto	94	45.3
P75	5	726	Chontayacu_bajo	264	40.1
P75	6	692	Belo_Horizonte	180	39.6
P75	8	158	Pongo_de_Aguirre	1000	135.7
P75	6	1960	Huallaga	372	34.9
P75	6	1999	Colpa	4.8	84.4
P75	4	1786	Rio_Queros	70	36.2
P75	6	772	San_Gaban_3	205.8	36.1
P75	6	429	Rio_Araza	120	79.6
P75	6	647	Ina_65_88_90	380	58.2
P75	5	2775	san-gaban_4	256	32.8
P75	7	333	Inambari	2200	89.7
P75	6	1178	Sandia_Ina_30_Ina_40	315	43.4
P75	8	305	Lorena	300	48.3
P75	8	275	Escurrebraga	1800	219.1
P75	7	484	cumba4	825	26.4
P75	7	589	Pion	350	39
P75	7	805	Yangas	330	19.2
P75	7	718	Del_Norte	600	44.4
P75	7	646	Chadin_2	600	41.3
P75	7	501	Veracruz	730	39.3
P75	7	809	Santa_Rosa_Peru	340	29.9
P75	7	836	Balsas	915	44.2
P75	4	959	Tulpac_Palenque_Pusac	20	51
P75	7	969	bolivar	290	98.5
P75	7	1588	Pataz_2	240	48.2
P75	7	1558	Lavasen_Quishuar	64.2	20.3
P75	7	1605	Las_Joyas	61	40.4
P75	4	1517	Pias_2	16.6	57.3
P75	7	1255	Pataz_1	320	24.1
P75	7	1356	Chusgon	240	61.9
P75	7	1599	San_Pablo	390	28.5
P75	7	2041	Rupac	300	39.6
P75	7	2300	Pulperia	220	34
P75	6	2608	puchca	140	36.6
P75	6	2364	Chilia	180	29.1
P75	5	2958	Centauro	25	37.2
P75	6	2604	Llata_2	200	23.1
P75	6	3256	Llata_1	210	36.6
P75	7	2273	Yanamayo	160	60.2
P75	3	558	Santa_Catalina	4	45
P75	6	176	Pauya_Cushabatay	300	85.2
P75	3	1509	El_Ca√±o	100	28.4
P75	5	1145	Garibaldi	192	42.2
P75	4	1004	Renovandes_H1	20	47.6
P75	4	2359	Huasahuasi_2	10	37.9
P75	4	2562	Huasahuasi_1	10	39.9
P75	9	207	Tambo_60	579	68.5
P75	7	393	mainique	607	63.9
P75	6	1029	La_Virgen	64	34
P75	5	1555	Curibamba1_uchub	195	34.2
P75	9	263	Tambo_40	1286	89.4
P75	9	305	Tambo_Puerto_Prado	620	69.1
P75	5	1552	Curibamba2_comas	97.5	44.4
P75	9	328	Paquitzapango	1379	243.5
P75	8	1304	Mantaro_270	286	39
P75	8	696	Cuquipampa	800	45.1
P75	8	607	Vizcatan	750	38.2
P75	5	1293	Ayna	20	47.9
P75	6	1223	Vilcanota_4	62.06	29.1
P75	6	1152	Vilcanota_5	19.42	50.5
P75	6	1778	Santa_Teresa_2	280	26.2
P75	7	647	Illapani	327.9	61
P75	6	1544	Ccollpani	49.7	33.9
P75	6	2525	Retamal	188.59	45
P75	6	1539	Santa_Teresa	90.7	39.4
P75	9	443	Sumabeni	1074	58.1
P75	8	1000	Oreja_De_Perro_1	100	78.6
P75	7	458	Pongo_de_Mainique_Urub_320	942	65.5
P75	7	2410	Sausa_Huarangalle	268	30.7
P75	6	3935	Pucara_Salcca	150	33.8
P75	6	3593	Pucara_2	69.9	32.5
P75	7	1370	Pacobamba	98.7	62.3
P75	7	1482	Oreja_de_Perro	350	34.1
P75	7	1536	Santa_Maria	750	51.6
P75	7	2539	Velille	20	73.5
P90	9	112	Cachuela_Esperanza	990	305.9
P90	8	205	Angosto_El_bala	425	108.1
P90	4	847	Pachalaca	100	47
P90	8	254	Angosto_chepete	3251	105.1
P90	10	98	Rio_Madera	3000	360
P90	5	743	Banda_Azul	133.7	44.9
P90	6	503	Ambrosia	84.9	56.7
P90	6	613	Icona	101.6	75.8
P90	8	1083	ca√±ahuecal	500	54.8
P90	8	936	las_juntas	170	93.8
P90	8	866	ocampo	320	42.7
P90	8	792	pe√±a_blanca	520	48.7
P90	8	1458	jatun_pampa	130	101.3
P90	8	1205	seripona	420	57.4
P90	8	514	Rio_Grande_Rositas	400	324.6
P90	8	596	la_pesca	740	77.6
P90	8	28	prainha	796.4	154.9
P90	7	117	paredao_a	199	53.5
P90	7	85	fe_esperanca	72	163.2
P90	7	139	paredao_m1	70	157.8
P90	9	46	bem_querer	708	344
P90	5	231	cachoeira_cachimbo_alto	9.8	136.6
P90	3	541	esperanca	2.5	19.3
P90	5	289	nova_guapore	13	144.1
P90	9	112	sao_simao_alto_JRN-117a	3509	52.3
P90	9	164	salto_augusto_baixo_JRN-234b	1461	49.1
P90	9	186	escondido_JRN-277	1248	358.4
P90	6	247	apiaka_kayabi_PEX-093	206	84.9
P90	9	209	cinta-larga	194	369.1
P90	8	214	erikpatsa_JRN-530	415	108.3
P90	7	219	castanheira_ARN-120	140	297.4
P90	9	206	tucuma_JRN-466	510	196.6
P90	6	265	faveiro	29.7	183.9
P90	6	288	nambikwara_JUI-008	73	47.2
P90	6	279	cachoeirao	64	35.5
P90	5	349	campos_de_julio	3.3	56.4
P90	6	331	mogno	17.5	193.1
P90	5	384	ilhotas	4.9	118.1
P90	5	397	nordeste	4.4	48.9
P90	5	350	formiga	3.4	50.5
P90	6	280	sacre_1	30	78.3
P90	6	373	juruena	46	36.9
P90	6	356	travessao	6.5	52.6
P90	6	393	jesuita	22	246.5
P90	6	462	cristalina	7	55.5
P90	5	415	matrinxa	30	20.4
P90	6	360	cedro	18.6	154
P90	6	379	sacre_3	24	307.8
P90	5	299	patos	24	204.4
P90	5	315	buritizal_3	3	64.8
P90	7	263	paiagua	35	99
P90	6	406	sacre_4	24.4	430.6
P90	5	313	andorinha	14	342.4
P90	6	324	perdidos	24.5	24.7
P90	6	330	foz_formiga_baixo_JUI-029b	107	119
P90	5	330	buritizal_2	5	49.8
P90	5	371	buritizal_1	1.9	66
P90	2	457	lagoa_rasa	2.1	26.8
P90	5	442	divisa	9.5	29.8
P90	4	406	ribeirao_agua_verde_2	4.6	24.4
P90	4	384	ribeirao_agua_verde_3	4.3	34.3
P90	4	369	ribeirao_agua_verde_4	4.75	24.2
P90	2	407	santo_antonio_4	3.2	31.9
P90	5	323	martelo	12.5	417.8
P90	5	348	nova_mutum	23	92.4
P90	5	407	santo_antonio_3	1.75	28.4
P90	5	461	santo_antonio_2	5.45	27.3
P90	5	376	santo_antonio_5	1.3	228
P90	4	519	ribeirao_agua_verde_1	5.35	49.8
P90	6	344	sumidouro	20.5	215.2
P90	5	393	serrinha	13.08	434.1
P90	5	531	juina_1	3.5	97.8
P90	6	327	distancia	16	148.7
P90	6	452	sacre_5	25.6	321
P90	7	274	foz_sacre_PPG-147	117	96.4
P90	8	81	tabajara	350	170.7
P90	6	109	cachoeira_formosa	12	87.6
P90	6	203	rondon_1	12	259.1
P90	6	214	urubu	15	389.4
P90	4	471	cachoeira_do_cambara	1.44	20.4
P90	7	130	urucupata	292	37.2
P90	7	40	acaipe	831	150.6
P90	6	262	sororoca	26	102.3
P90	6	114	frieira	20	63.9
P90	6	186	precipicio	30	32.3
P90	6	76	berimbau	26	272.6
P90	6	210	jutuarama	66	50.2
P90	6	72	mocoto	95	132.4
P90	6	55	pancada_grande	27	174.6
P90	6	75	40_ilhas	8	70.5
P90	7	88	cachoeira_fortaleza	24	37.5
P90	7	89	cachoeira_do_meio	24	55.4
P90	6	84	cachoeira_caracol	24	229.9
P90	7	102	cachoeira_agua_preta	24	233.4
P90	6	101	cachoeira_sao_jose	29	33.6
P90	7	175	foz-do-apiacas	275	108.8
P90	7	241	salto_apiacas	30	25.4
P90	7	206	salto_paraiso	8	250.5
P90	6	262	cabeca_de_boi	27	26.3
P90	7	275	sinop	400	358.6
P90	6	17	cachoeira_do_codo	15	90.9
P90	6	20	cachoeira_do_ebrio	23	164.7
P90	9	12	sao-luiz-do-tapajos	6133	67.5
P90	9	44	jatoba	2338	132.7
P90	8	118	jamanxim	881	53.6
P90	8	140	cachoeira-dos-patos	528	110.2
P90	8	68	cachoeira-do-cai	802	234.6
P90	9	69	chacorao	3336	95
P90	8	88	quebra_remo	267.8	377.9
P90	8	59	sumauma	458.2	396.6
P90	7	136	ilha_sao_pedro	131	420.6
P90	7	73	inferninho	361.1	252.1
P90	7	43	cachoeira_galinha	399.8	256.4
P90	6	62	uhe_j1	140.5	112.2
P90	6	96	pch_j3	15.8	155.8
P90	6	103	pch_j4	13.4	125.6
P90	8	255	jrn_720	150	238.5
P90	7	207	arn_026	252	72.9
P90	5	388	jui_117	34	31.1
P90	7	269	ppg_115	68	152.2
P90	6	348	sac_014	26	32.5
P90	8	219	san_020	75	266
P90	5	132	candeia	9.8	86.2
P90	5	215	jaborandi	24.5	58.6
P90	4	248	jeriva	4	325.6
P90	6	27	itacare	14	181
P90	6	46	pitombeira	10.7	48.2
P90	6	74	aguas_lindas	40	36.9
P90	5	122	sapopema	30	42.2
P90	4	35	mangabeira	6	222.1
P90	4	56	jurureba	5.5	217.3
P90	4	97	macauba	6.8	46.2
P90	4	149	bacupari	10.1	21.4
P90	4	163	guapuruvu	3	421
P90	4	40	minacu	3.4	239.3
P90	4	53	joacaba	3	427.9
P90	4	144	girassol	8.8	52.2
P90	6	34	sumauma_2	34	163.8
P90	5	53	castanheira_2	22.5	74.1
P90	5	71	carnauba	11.5	151.8
P90	5	117	agua_boa	9.5	85.3
P90	5	151	mangaratiba	22	88
P90	5	170	alcocaba	7	79.6
P90	4	239	aruana	5.8	92.8
P90	4	279	manaca	5.1	80.3
P90	5	63	mutamba	9.6	140.3
P90	5	58	sibipuruna	8.2	361.8
P90	5	112	jaboticabal	6.9	210.5
P90	4	86	trairao	7.5	309.3
P90	4	121	iara	9	52.4
P90	7	34	A41PA008	870.4	106.9
P90	7	136	bacuri	225.7	76
P90	7	195	miriti	140.5	127.5
P90	7	221	toure	186.3	68.1
P90	7	178	samua	104.1	224.2
P90	5	315	cachimbo	9.4	60.2
P90	5	338	pedra_branca	5.2	94.2
P90	4	473	braco_sul	7.9	70.6
P90	7	84	jaburu	14	267.4
P90	6	237	mu3	3.4	67.4
P90	4	256	cesar_filho	6	92.4
P90	4	302	taboca_1	3.9	143.5
P90	5	534	A2E4	4.05	396.1
P90	5	515	A2E5	3.41	346.1
P90	5	493	A2E7	4.45	460.2
P90	5	469	buriti	10	43.3
P90	5	428	A2E11	12.53	74.5
P90	5	403	A2E12	17.04	219.5
P90	5	385	A2E13	10.65	124.1
P90	5	359	A2E14	21.76	239.6
P90	5	341	A2E15	13.2	173.7
P90	5	332	A2E16	14.85	138.5
P90	5	307	A2E17	18.38	30.9
P90	5	285	A2E18	24.15	56
P90	6	361	paranatinga_1	12	70.5
P90	5	486	pucon_2	7.5	53.6
P90	5	517	pescara_2	4.3	43.9
P90	1	576	kona	3.9	45.4
P90	4	549	cozumel_2	3.2	213.2
P90	4	604	camberra_2	3.4	141.3
P90	6	311	nossa_senhora_gracas_1	11.1	75.8
P90	6	311	gaucha_do_norte	11.1	158.4
P90	6	329	santa_cruz	10.4	153.1
P90	5	395	barreiro	6.1	36.9
P90	5	433	barra_do_gaviao	4.6	133.4
P90	4	638	galera	13	19.1
P90	5	507	juina_2	13	79.2
P90	5	480	juina_3	10	38.8
P90	6	276	membeca_1	5.5	106.6
P90	6	280	membeca_2	6.7	212.5
P90	6	302	membeca_4	6.6	154.3
P90	6	356	membeca_5	8.9	196.1
P90	6	328	membeca_6	5.9	141.1
P90	6	340	membeca_8	6.5	174.1
P90	6	358	membeca_9	6.5	185.5
P90	3	470	bananal	2.55	430.6
P90	3	586	s1a	5.7	47.9
P90	3	627	a5_l10	2.55	48.1
P90	3	506	a8b	5.55	47.2
P90	6	367	A1E6	11.8	360.2
P90	6	348	canoa_quebrada	28	146.5
P90	6	338	A1E8	23.8	79.7
P90	6	323	A1E9	21.9	422.1
P90	5	420	Andaqui	665	49.2
P90	7	1182	Abitagua	198.2	19.6
P90	5	3244	Ambato	4	20.3
P90	3	3003	Huarhualla	4.6	20
P90	5	767	Sucua	31.62	19.1
P90	2	3476	El_Ca√±aro	5.6	19.3
P90	5	776	Negro	97.67	20.4
P90	7	479	Santiago_G9	1440	20.8
P90	5	1069	Cuyes	47	20.4
P90	6	1620	El_Retorno	261	19.9
P90	7	721	Santiago_G10	1800	20.9
P90	4	2021	Numbala	39.2	19.6
P90	5	1023	Palanda-2	84.7	20.2
P90	4	1481	Isimanchi	51.1	19.2
P90	4	1190	Las_Cidras	77.3	19.6
P90	5	1111	Chingual	25.6	20.8
P90	5	871	La_Barquilla	40.1	20
P90	5	1448	San_Mateo	9.27	20.9
P90	2	2157	La_Rinconada	3	19.6
P90	4	2388	Quijos_1	24.2	19.8
P90	4	1907	Cosanga	27	19.2
P90	4	1959	Cedroyacu	270	19.6
P90	4	2955	Langoa	26	19.7
P90	5	971	Verdeyacu_Chico	1172	19.9
P90	5	951	Catachi	748	19.8
P90	7	667	Santiago_G11	460	20.2
P90	5	1334	Victoria-2	25	20.3
P90	7	1819	Lligua_Muyo	170	20.5
P90	6	976	Paute_Cardenillo	596	19.2
P90	8	342	Santiago_G8	3600	22.4
P90	3	1596	Valladolid	5.85	20
P90	5	1026	Palanda	16.8	19.2
P90	4	1676	Sardinas_Grande	6.6	21.5
P90	5	2650	Papallacta_Blanco_Grande	14.7	20
P90	4	918	La_Merced_de_Jondachi	18.7	19.2
P90	4	832	Piat√∫a	30	20.2
P90	4	628	Jondachi_Sardinas	22.28	20.5
P90	5	958	Las_Orquideas_1	16.2	56.7
P90	5	200	Pumayacu_Cachiyacu	80	71.4
P90	4	1166	Naranjos_2	5.8	55.7
P90	7	355	Mayo_4	115	40.2
P90	7	447	Mayo_2	345	45.4
P90	7	771	Mayo_1	459	55.1
P90	5	1252	Chontayacu_alto	94	45.3
P90	5	726	Chontayacu_bajo	264	40.1
P90	6	692	Belo_Horizonte	180	39.6
P90	8	158	Pongo_de_Aguirre	1000	135.7
P90	6	1960	Huallaga	372	34.9
P90	6	1999	Colpa	4.8	84.4
P90	4	1786	Rio_Queros	70	36.2
P90	6	772	San_Gaban_3	205.8	36.1
P90	6	429	Rio_Araza	120	79.6
P90	6	647	Ina_65_88_90	380	58.2
P90	5	2775	san-gaban_4	256	32.8
P90	7	333	Inambari	2200	89.7
P90	6	1178	Sandia_Ina_30_Ina_40	315	43.4
P90	8	305	Lorena	300	48.3
P90	8	329	Rentema	1525	254.9
P90	9	157	Manseriche	4500	519.3
P90	8	275	Escurrebraga	1800	219.1
P90	7	484	cumba4	825	26.4
P90	7	589	Pion	350	39
P90	7	805	Yangas	330	19.2
P90	7	718	Del_Norte	600	44.4
P90	7	646	Chadin_2	600	41.3
P90	7	501	Veracruz	730	39.3
P90	7	809	Santa_Rosa_Peru	340	29.9
P90	7	836	Balsas	915	44.2
P90	4	959	Tulpac_Palenque_Pusac	20	51
P90	7	969	bolivar	290	98.5
P90	7	1588	Pataz_2	240	48.2
P90	7	1558	Lavasen_Quishuar	64.2	20.3
P90	7	1605	Las_Joyas	61	40.4
P90	4	1517	Pias_2	16.6	57.3
P90	7	1255	Pataz_1	320	24.1
P90	7	1356	Chusgon	240	61.9
P90	7	1599	San_Pablo	390	28.5
P90	7	2041	Rupac	300	39.6
P90	7	2300	Pulperia	220	34
P90	6	2608	puchca	140	36.6
P90	6	2364	Chilia	180	29.1
P90	5	2958	Centauro	25	37.2
P90	6	2604	Llata_2	200	23.1
P90	6	3256	Llata_1	210	36.6
P90	7	2273	Yanamayo	160	60.2
P90	8	97	Mazan	154.1	291.7
P90	3	558	Santa_Catalina	4	45
P90	6	176	Pauya_Cushabatay	300	85.2
P90	3	1509	El_Ca√±o	100	28.4
P90	5	1145	Garibaldi	192	42.2
P90	4	1004	Renovandes_H1	20	47.6
P90	4	2359	Huasahuasi_2	10	37.9
P90	4	2562	Huasahuasi_1	10	39.9
P90	9	207	Tambo_60	579	68.5
P90	7	393	mainique	607	63.9
P90	6	1029	La_Virgen	64	34
P90	5	1555	Curibamba1_uchub	195	34.2
P90	9	263	Tambo_40	1286	89.4
P90	9	305	Tambo_Puerto_Prado	620	69.1
P90	5	1552	Curibamba2_comas	97.5	44.4
P90	9	328	Paquitzapango	1379	243.5
P90	8	1304	Mantaro_270	286	39
P90	8	696	Cuquipampa	800	45.1
P90	8	607	Vizcatan	750	38.2
P90	5	1293	Ayna	20	47.9
P90	6	1223	Vilcanota_4	62.06	29.1
P90	6	1152	Vilcanota_5	19.42	50.5
P90	6	1778	Santa_Teresa_2	280	26.2
P90	7	647	Illapani	327.9	61
P90	6	1544	Ccollpani	49.7	33.9
P90	6	2525	Retamal	188.59	45
P90	6	1539	Santa_Teresa	90.7	39.4
P90	9	443	Sumabeni	1074	58.1
P90	8	1000	Oreja_De_Perro_1	100	78.6
P90	7	458	Pongo_de_Mainique_Urub_320	942	65.5
P90	7	2410	Sausa_Huarangalle	268	30.7
P90	6	3935	Pucara_Salcca	150	33.8
P90	6	3593	Pucara_2	69.9	32.5
P90	7	1370	Pacobamba	98.7	62.3
P90	7	1482	Oreja_de_Perro	350	34.1
P90	7	1536	Santa_Maria	750	51.6
P90	7	2539	Velille	20	73.5

[truncated: 10 more sheets: Figure_4, ExtDataFig_1a, ExtDataFig_1b, ExtDataFig_2, ExtDataFig_3a, ExtDataFig_3b, ExtDataFig_4, ExtDataFig_5, ExtDataFig_6, ExtDataFig_7]
